# Supplementary material for: (E)-N-[(5-Methyl-2-fur­yl)methyl­ene]-3-nitro­aniline
Source: Acta Crystallogr Sect E Struct Rep Online. 2009 Mar 6;65(Pt 4):o669. doi: 10.1107/S1600536809007107 (PMC2969082; doi:10.1107/S1600536809007107)
Supplement: Supplementary file 2 [file e-65-0o669-Isup2.hkl]

# 
# h,k,l, Fc-squared, Fo-squared, sigma(Fo-squared) and status flag 
# 
data_I
_shelx_title ' 081126g in Pca2(1)' 
_shelx_refln_list_code          4 
_shelx_F_calc_maximum      204.98 
_exptl_crystal_F_000       960.00 
_reflns_d_resolution_high  0.8402 
 
loop_ 
 _symmetry_equiv_pos_as_xyz 
 'x, y, z' 
 '-x, -y, z+1/2' 
 'x+1/2, -y, z' 
 '-x+1/2, y, z+1/2' 
 
_cell_length_a    21.6342 
_cell_length_b     3.8286 
_cell_length_c    26.6598 
_cell_angle_alpha  90.000 
_cell_angle_beta   90.000 
_cell_angle_gamma  90.000 
 
_shelx_F_squared_multiplier     1.000 
 
loop_ 
 _refln_index_h 
 _refln_index_k 
 _refln_index_l 
 _refln_F_squared_calc 
 _refln_F_squared_meas 
 _refln_F_squared_sigma 
 _refln_observed_status 
   2   0   0        0.00       -2.24      1.89 o 
   4   0   0     1507.60     1392.95    158.00 o 
   6   0   0      469.44      448.07     53.31 o 
   8   0   0     7806.59     7547.46    843.53 o 
  10   0   0      512.03      458.11     55.15 o 
  12   0   0     5074.53     5804.07    650.91 o 
  14   0   0     1717.24     1583.77    181.96 o 
  16   0   0       71.52       71.52     20.89 o 
  18   0   0      397.85      372.60     50.50 o 
  20   0   0      198.05      194.02     38.44 o 
  22   0   0      210.23      207.23     41.46 o 
  24   0   0       45.89       38.30     24.83 o 
   0   1   0    17071.25    17954.37   1467.03 o 
   1   1   0      888.10      888.85     52.39 o 
   2   1   0      164.59      171.72     15.52 o 
   3   1   0    42018.74    43301.54   2164.35 o 
   4   1   0     2345.41     2459.57    123.69 o 
   5   1   0     1241.97     1187.06     66.54 o 
   6   1   0      520.89      501.34     34.84 o 
   7   1   0       72.40       81.92      9.06 o 
   8   1   0      454.81      442.05     37.44 o 
   9   1   0     4312.65     4618.01    366.06 o 
  10   1   0      851.33      794.39     65.54 o 
  11   1   0      120.00      135.68     16.74 o 
  12   1   0       12.53       20.03      8.56 o 
  13   1   0      147.25      228.54     47.96 o 
  14   1   0        3.07        3.43      8.09 o 
  15   1   0       35.41       57.25     17.11 o 
  16   1   0       30.38       30.08     11.48 o 
  17   1   0       69.29       83.78     16.23 o 
  18   1   0       22.99       16.25     11.11 o 
  19   1   0       25.78       57.61     22.64 o 
  20   1   0      107.62       95.92     20.26 o 
  21   1   0      102.22      127.54     22.73 o 
  22   1   0       10.19       26.23     24.42 o 
  23   1   0       22.86       13.79     16.31 o 
  24   1   0        2.74       22.04     47.52 o 
  25   1   0       23.25       28.75     18.90 o 
   0   2   0     2244.61     2262.79    186.61 o 
   1   2   0      375.24      339.11     21.32 o 
   2   2   0     2452.05     2473.51    144.13 o 
   3   2   0      996.46     1015.30     60.15 o 
   4   2   0       16.59       15.17      7.00 o 
   5   2   0      520.83      548.25     29.16 o 
   6   2   0     3507.54     3625.18    182.76 o 
   7   2   0      115.86      117.33     11.24 o 
   8   2   0      263.41      279.46     16.31 o 
   9   2   0      643.82      615.93     36.35 o 
  10   2   0       43.13       67.67      8.16 o 
  11   2   0        3.14        6.17      5.37 o 
  12   2   0      193.79      247.52     18.49 o 
  13   2   0      100.16      103.55     12.44 o 
  14   2   0      429.27      426.00     30.35 o 
  15   2   0       85.19       69.66     11.63 o 
  16   2   0        6.64        7.28      8.40 o 
  17   2   0       29.05       37.00     10.68 o 
  18   2   0       54.65       50.46     21.19 o 
  19   2   0       23.32        2.19     12.20 o 
  20   2   0        0.01      -17.32     12.47 o 
  21   2   0        0.33      -16.16     12.79 o 
  22   2   0        4.93       -8.67     14.72 o 
  23   2   0       10.53      -23.36     15.58 o 
   0   3   0       30.47        7.46     14.83 o 
   1   3   0       91.20      109.33     30.74 o 
   2   3   0       10.86        0.18     10.15 o 
   3   3   0      381.48      358.69     33.03 o 
   4   3   0       52.12       46.38     12.83 o 
   5   3   0       80.82      120.94     21.08 o 
   6   3   0       19.75       33.91     12.21 o 
   7   3   0      416.74      366.12     41.51 o 
   8   3   0       43.11       23.93     12.39 o 
   9   3   0       25.70        8.29     10.67 o 
  10   3   0       15.04        2.00     21.37 o 
  11   3   0       60.03       42.91     10.60 o 
  12   3   0        1.49       -0.25     11.31 o 
  13   3   0        5.19       20.89     12.33 o 
  14   3   0        4.79      -13.60     11.93 o 
  15   3   0        0.12      -16.94     11.29 o 
  16   3   0        0.07      -32.91     21.94 o 
  17   3   0      149.25      164.36     29.55 o 
  18   3   0        5.27      -23.57     23.32 o 
  19   3   0        0.23      -34.82     23.21 o 
   2   4   0        2.71        6.41     17.90 o 
   3   4   0        1.77       15.01     19.35 o 
   4   4   0        1.09      -11.72     16.06 o 
   5   4   0        5.71       34.36     19.88 o 
   6   4   0        2.13       19.00     20.62 o 
   7   4   0        3.89      -14.26     20.14 o 
   8   4   0        1.70       -0.09     18.56 o 
   9   4   0       25.24       42.17     23.30 o 
  10   4   0      107.00       63.75     26.63 o 
  11   4   0        0.41       -2.72     21.10 o 
  12   4   0       17.11       -0.88     22.99 o 
   2   0   1       43.44       41.35      5.91 o 
   4   0   1    30591.82    29505.07   1940.48 o 
   6   0   1     1780.74     1579.38    178.31 o 
   8   0   1      623.73      602.22     49.59 o 
  10   0   1     1181.79     1212.13    138.78 o 
  12   0   1     1088.03     1124.54     91.90 o 
  14   0   1     1228.98     1261.01    103.24 o 
  16   0   1      333.62      347.41     32.47 o 
  18   0   1       89.34       91.98     18.38 o 
  20   0   1       67.69       46.88     16.30 o 
  22   0   1      212.81      243.79     32.40 o 
  24   0   1      127.45      153.01     26.66 o 
   1   1   1     9802.78    10264.36    388.54 o 
   2   1   1     4383.73     4463.49    169.28 o 
   3   1   1    10909.92    11263.07    398.65 o 
   4   1   1    17279.51    17849.62    711.06 o 
   5   1   1      143.40      161.46      8.59 o 
   6   1   1      237.32      245.67     12.39 o 
   7   1   1      562.21      509.63     27.25 o 
   8   1   1      557.16      578.18     30.90 o 
   9   1   1     1065.91     1056.23     55.15 o 
  10   1   1      428.46      422.87     25.76 o 
  11   1   1      797.44      774.93     45.46 o 
  12   1   1      268.87      273.70     18.05 o 
  13   1   1     1010.24     1081.20     62.88 o 
  14   1   1       33.22       36.02      7.31 o 
  15   1   1      558.63      502.55     31.20 o 
  16   1   1       25.72       27.43      7.46 o 
  17   1   1        3.61       -2.75      6.91 o 
  18   1   1       47.43       36.82     11.28 o 
  19   1   1      140.43      157.41     16.59 o 
  20   1   1       22.52       -0.54     13.71 o 
  21   1   1       84.37       85.15     14.25 o 
  22   1   1       22.68       16.34     10.94 o 
  23   1   1        0.51       -4.09     10.60 o 
  24   1   1        6.13       22.98     12.49 o 
  25   1   1       85.83       81.19     20.75 o 
   1   2   1       30.68       35.00      3.98 o 
   2   2   1      571.67      552.28     23.70 o 
   3   2   1     1145.80     1133.06     43.90 o 
   4   2   1      352.22      328.84     13.81 o 
   5   2   1      493.52      479.38     19.52 o 
   6   2   1      766.83      787.41     30.58 o 
   7   2   1      820.79      786.54     30.56 o 
   8   2   1        0.75       -3.21      3.24 o 
   9   2   1        5.59        5.08      3.83 o 
  10   2   1      428.61      429.22     17.65 o 
  11   2   1       40.31       49.44      6.38 o 
  12   2   1       33.18       36.99      6.07 o 
  13   2   1       11.79       13.50      4.80 o 
  14   2   1      202.66      247.37     14.29 o 
  15   2   1       71.69       80.06      8.48 o 
  16   2   1       80.74       64.60      8.13 o 
  17   2   1        6.32        0.10      5.75 o 
  18   2   1       13.33       13.78      7.07 o 
  19   2   1       21.39       12.07      8.38 o 
  20   2   1       19.25      -13.76      9.17 o 
  21   2   1        4.42      -14.79      9.86 o 
  22   2   1       39.58       13.95     12.89 o 
  23   2   1       12.02       -3.15     14.95 o 
   1   3   1       54.65       62.29      9.79 o 
   2   3   1       24.07        8.51      7.40 o 
   3   3   1       53.58       40.92     11.06 o 
   4   3   1       60.50       53.75      9.47 o 
   5   3   1      310.38      305.70     21.36 o 
   6   3   1      221.59      252.46     19.93 o 
   7   3   1       65.73       74.81     10.88 o 
   8   3   1        1.50        4.19      7.39 o 
   9   3   1        6.83        4.85      6.49 o 
  10   3   1      116.53      104.09     12.52 o 
  11   3   1       34.72       17.93      8.68 o 
  12   3   1       44.20       42.17     10.39 o 
  13   3   1       93.66       95.72     10.93 o 
  14   3   1       11.86        1.65      8.69 o 
  15   3   1       61.16       56.84     11.61 o 
  16   3   1       18.09        2.04     11.12 o 
  17   3   1        6.20       -1.70     13.98 o 
  18   3   1       29.23       26.53     11.17 o 
  19   3   1       19.64       11.52     26.37 o 
   1   4   1       29.83       76.43     25.14 o 
   2   4   1       28.32       31.20     19.39 o 
   3   4   1       48.08       48.75     22.77 o 
   4   4   1       23.13       33.35     21.72 o 
   5   4   1       22.76       22.89     14.80 o 
   6   4   1        1.85       13.52     14.34 o 
   7   4   1        8.88       28.10     27.03 o 
   8   4   1       20.34        6.64     16.54 o 
   9   4   1       33.91       30.91     16.12 o 
  10   4   1       10.48       25.11     16.30 o 
  11   4   1       21.53       -3.34     15.23 o 
  12   4   1        5.02       -1.70     16.78 o 
   0   0   2     4816.98     4550.61    547.80 o 
   2   0   2      972.66      860.24     57.62 o 
   4   0   2    17440.64    17390.33   1145.63 o 
   6   0   2     4793.58     4824.15    319.11 o 
   8   0   2      735.52      739.67     60.41 o 
  10   0   2     2416.36     2421.48    193.08 o 
  12   0   2     1113.75     1346.04    154.58 o 
  14   0   2      320.67      343.93     31.54 o 
  16   0   2      222.15      273.51     29.90 o 
  18   0   2      105.78       84.80     17.54 o 
  20   0   2       67.31       81.03     18.40 o 
  22   0   2      104.52      120.10     22.73 o 
  24   0   2       81.42      110.11     36.13 o 
   0   1   2     4390.74     4390.85    242.39 o 
   1   1   2    16398.15    16833.11    710.61 o 
   2   1   2    10607.57    10882.77    459.35 o 
   3   1   2     4898.94     4992.08    233.34 o 
   4   1   2      486.55      494.87     21.78 o 
   5   1   2     1160.23     1126.56     48.45 o 
   6   1   2     1226.16     1234.93     53.16 o 
   7   1   2      434.57      406.96     19.65 o 
   8   1   2       47.65       47.86      4.79 o 
   9   1   2      940.25      919.70     48.18 o 
  10   1   2       60.26       56.99      6.52 o 
  11   1   2      788.85      755.35     44.39 o 
  12   1   2       70.94       77.46      9.12 o 
  13   1   2       21.02       24.05      7.28 o 
  14   1   2      107.11      134.20     12.79 o 
  15   1   2      238.02      283.28     21.54 o 
  16   1   2      121.54      146.06     25.25 o 
  17   1   2       59.84       46.44     12.51 o 
  18   1   2       39.41       26.32      9.01 o 
  19   1   2      185.20      189.28     18.02 o 
  20   1   2       24.75        7.10     11.77 o 
  21   1   2        7.26       16.19     11.05 o 
  22   1   2        4.04       -6.78      9.62 o 
  23   1   2       20.14       21.60     11.97 o 
  24   1   2        1.83        8.64     12.10 o 
  25   1   2        3.14       -6.19     11.36 o 
   0   2   2       65.69       69.34      7.29 o 
   1   2   2     1424.79     1350.30     56.17 o 
   2   2   2     4374.78     4384.54    166.73 o 
   3   2   2      105.96      106.65      6.66 o 
   4   2   2     1342.57     1363.03     55.57 o 
   5   2   2      814.53      782.26     32.50 o 
   6   2   2     3309.65     3274.72    131.64 o 
   7   2   2      273.67      279.75     11.94 o 
   8   2   2      188.39      202.88     10.02 o 
   9   2   2      149.65      175.17      9.31 o 
  10   2   2      260.36      261.84     11.80 o 
  11   2   2      136.00      149.48     10.64 o 
  12   2   2      137.28      131.01      9.18 o 
  13   2   2       73.11       67.56      6.94 o 
  14   2   2        6.89        0.46      4.64 o 
  15   2   2       27.88       38.01      7.00 o 
  16   2   2      494.14      480.47     24.80 o 
  17   2   2       17.24       14.19      6.44 o 
  18   2   2       11.31        1.57      8.22 o 
  19   2   2        7.75        5.20      8.99 o 
  20   2   2        0.74      -12.87     10.00 o 
  21   2   2        3.00       -4.88     10.99 o 
  22   2   2        6.08      -10.13     11.19 o 
  23   2   2       11.31        8.51     12.62 o 
   0   3   2       27.68       15.80     14.50 o 
   1   3   2       14.52        4.18      7.01 o 
   2   3   2       30.68       31.36      7.72 o 
   3   3   2      231.70      269.99     20.65 o 
   4   3   2        1.43        7.65     10.75 o 
   5   3   2      713.38      660.91     40.03 o 
   6   3   2      146.25      136.37     13.49 o 
   7   3   2      129.35      126.08     13.36 o 
   8   3   2       74.44       99.70     10.75 o 
   9   3   2      208.91      218.40     16.98 o 
  10   3   2       21.13       18.66      7.50 o 
  11   3   2        7.32       15.40      8.61 o 
  12   3   2       33.17       32.17     11.91 o 
  13   3   2       13.31       -1.87      7.81 o 
  14   3   2       18.23       24.38      9.70 o 
  15   3   2        6.97       -8.63      8.77 o 
  16   3   2       16.86       13.32     11.90 o 
  17   3   2        6.53        1.19     10.88 o 
  18   3   2       17.88       -7.16     21.67 o 
  19   3   2       18.01        9.15     18.53 o 
   0   4   2       24.97       26.85     20.49 o 
   1   4   2        0.71        4.43     12.50 o 
   2   4   2       29.07       42.26     15.26 o 
   3   4   2        5.71       11.28     19.39 o 
   4   4   2        5.49       26.90     20.71 o 
   5   4   2       24.67       16.23     21.19 o 
   6   4   2       28.86       23.96     21.15 o 
   7   4   2       40.01       32.16     21.06 o 
   8   4   2       81.29       99.37     21.48 o 
   9   4   2       35.29       30.82     16.65 o 
  10   4   2       10.89        7.51     31.61 o 
  11   4   2       13.69       13.20     15.48 o 
  12   4   2       21.26        7.84     16.57 o 
   2   0   3     2337.85     2197.88    127.45 o 
   4   0   3    12638.66    12231.98    806.13 o 
   6   0   3       33.74       27.46      4.84 o 
   8   0   3      206.07      189.83     14.54 o 
  10   0   3      601.03      598.73     49.97 o 
  12   0   3     1072.10     1131.76     92.40 o 
  14   0   3      133.97      162.57     20.79 o 
  16   0   3      186.85      213.27     25.32 o 
  18   0   3       20.71        7.67     11.97 o 
  20   0   3        8.11        6.57     12.23 o 
  22   0   3       98.58      110.05     22.21 o 
  24   0   3       33.93       19.13     22.20 o 
   1   1   3    11051.23    11502.17    447.46 o 
   2   1   3    14213.69    14483.63    742.66 o 
   3   1   3     4573.46     4599.90    215.03 o 
   4   1   3     2582.13     2619.37    122.87 o 
   5   1   3       86.34       85.39      5.58 o 
   6   1   3     1334.73     1265.59     54.51 o 
   7   1   3      107.14      115.86      7.16 o 
   8   1   3      371.40      363.40     17.89 o 
   9   1   3      316.82      327.29     16.39 o 
  10   1   3     1143.79     1200.97     55.79 o 
  11   1   3      108.13      108.81     10.72 o 
  12   1   3       27.53       16.86      5.20 o 
  13   1   3     1090.07     1094.79     73.42 o 
  14   1   3      370.47      352.16     22.66 o 
  15   1   3       11.86       13.41      7.67 o 
  16   1   3       33.56       44.93      9.31 o 
  17   1   3       75.93       90.97     13.71 o 
  18   1   3       38.66       19.48      9.08 o 
  19   1   3        4.84        8.84      8.57 o 
  20   1   3      137.66      141.36     15.91 o 
  21   1   3        6.94        2.59      9.38 o 
  22   1   3       73.83       68.78     13.89 o 
  23   1   3       15.86        5.14     11.53 o 
  24   1   3        0.66       -9.25     11.37 o 
  25   1   3       11.53       16.27     13.35 o 
   1   2   3      677.39      656.22     32.10 o 
   2   2   3      469.33      477.41     21.70 o 
   3   2   3       58.19       68.82      6.00 o 
   4   2   3      148.12      184.63     10.57 o 
   5   2   3      958.30      912.90     37.73 o 
   6   2   3     1117.25     1135.49     46.63 o 
   7   2   3      198.47      199.92     14.11 o 
   8   2   3       60.88       67.08      5.65 o 
   9   2   3      199.42      231.24     11.76 o 
  10   2   3       46.11       50.29      5.43 o 
  11   2   3      144.18      146.83      9.23 o 
  12   2   3       64.22       69.41      7.07 o 
  13   2   3       68.32       72.50      7.79 o 
  14   2   3        1.13       -7.45      4.97 o 
  15   2   3       54.05       33.05      6.93 o 
  16   2   3      115.60      134.66     11.51 o 
  17   2   3      108.78      104.82     11.70 o 
  18   2   3       12.58        6.69      7.99 o 
  19   2   3       72.00       46.66     13.33 o 
  20   2   3       14.92       15.14     11.91 o 
  21   2   3        7.78      -15.72     10.48 o 
  22   2   3       20.69       21.53     12.91 o 
  23   2   3        3.79      -11.75     12.99 o 
   1   3   3       12.47       11.14      9.40 o 
   2   3   3       10.56       10.78      7.30 o 
   3   3   3        0.27       -1.55      6.65 o 
   4   3   3      418.85      403.32     25.80 o 
   5   3   3      447.79      382.82     24.73 o 
   6   3   3       58.72       59.09     10.13 o 
   7   3   3       57.72       52.30      8.58 o 
   8   3   3      143.91      151.98     13.62 o 
   9   3   3      250.21      277.06     19.40 o 
  10   3   3       79.54       73.06      9.93 o 
  11   3   3       85.86       71.15     10.18 o 
  12   3   3       48.73       50.27     12.83 o 
  13   3   3      102.76      111.61     18.85 o 
  14   3   3       57.39       47.23     11.31 o 
  15   3   3       14.87        2.50      9.02 o 
  16   3   3       65.63       49.14     17.07 o 
  17   3   3       14.00        2.28      9.81 o 
  18   3   3       44.05       40.42     14.90 o 
  19   3   3        2.10        1.63     13.31 o 
   1   4   3        2.33       13.44     12.44 o 
   2   4   3       14.40        1.27     12.83 o 
   3   4   3       21.49       42.87     15.28 o 
   4   4   3       36.44       32.90     14.89 o 
   5   4   3       19.39      -21.19     17.38 o 
   6   4   3       11.30        1.58     20.40 o 
   7   4   3       42.22        1.80     18.52 o 
   8   4   3       45.04       48.75     24.92 o 
   9   4   3      104.61      152.12     37.51 o 
  10   4   3        1.85      -11.70     15.34 o 
  11   4   3       24.74       16.33     17.29 o 
  12   4   3       31.54       19.72     17.66 o 
   0   0   4     5308.87     5474.80    447.16 o 
   2   0   4     6907.45     6581.13    380.91 o 
   4   0   4     4600.08     4514.09    298.39 o 
   6   0   4     5867.79     5527.92    365.30 o 
   8   0   4     4777.58     5062.32    334.89 o 
  10   0   4      265.16      240.52     18.44 o 
  12   0   4      290.67      288.63     26.38 o 
  14   0   4      546.09      576.30     49.32 o 
  16   0   4      135.78      146.72     20.85 o 
  18   0   4       71.12       53.94     21.54 o 
  20   0   4      321.95      370.37     56.36 o 
  22   0   4       75.64      123.46     23.41 o 
  24   0   4       50.84       36.48     18.89 o 
   0   1   4    13058.73    13064.08    653.43 o 
   1   1   4     1242.99     1281.50     54.87 o 
   2   1   4      377.34      377.31     16.86 o 
   3   1   4     6231.70     6242.03    291.44 o 
   4   1   4     1155.34     1114.05     52.83 o 
   5   1   4      211.48      187.15     10.02 o 
   6   1   4      289.51      265.61     12.46 o 
   7   1   4      532.63      507.37     22.61 o 
   8   1   4       17.71       22.69      4.58 o 
   9   1   4      652.62      617.90     29.33 o 
  10   1   4       66.33       72.82      6.25 o 
  11   1   4      560.73      496.70     24.22 o 
  12   1   4      183.00      205.29     12.42 o 
  13   1   4      183.64      182.17     12.68 o 
  14   1   4      190.73      225.19     17.71 o 
  15   1   4       54.26       55.84     10.31 o 
  16   1   4        1.85       -2.14      6.72 o 
  17   1   4      240.09      272.56     21.81 o 
  18   1   4       53.65       44.93      9.74 o 
  19   1   4       13.04       12.26      9.09 o 
  20   1   4        9.29       -0.19     11.28 o 
  21   1   4        1.96        5.30      9.60 o 
  22   1   4       34.07       35.00     13.75 o 
  23   1   4       25.25       39.64     12.89 o 
  24   1   4        0.13        6.24     11.98 o 
   0   2   4      978.63      993.82     67.39 o 
   1   2   4      546.41      493.98     22.40 o 
   2   2   4      800.15      779.87     34.42 o 
   3   2   4      740.50      696.14     30.92 o 
   4   2   4      216.49      231.00     11.89 o 
   5   2   4     1708.78     1679.32     72.41 o 
   6   2   4     2081.80     2124.41     91.25 o 
   7   2   4       40.35       49.93      5.63 o 
   8   2   4      182.49      196.52     11.57 o 
   9   2   4      667.84      648.00     29.29 o 
  10   2   4      186.54      234.75     14.90 o 
  11   2   4        9.27        3.85      4.38 o 
  12   2   4       82.30       95.49      9.01 o 
  13   2   4      111.18      121.47      9.51 o 
  14   2   4      125.41      125.55      9.83 o 
  15   2   4        5.71        0.12      5.70 o 
  16   2   4       51.27       46.35      8.53 o 
  17   2   4        9.98       14.06      8.46 o 
  18   2   4       15.60       16.40      8.68 o 
  19   2   4        6.42       -6.79     13.63 o 
  20   2   4       66.39       37.97     13.29 o 
  21   2   4       44.09       25.57     13.40 o 
  22   2   4        8.46      -17.39     11.97 o 
   0   3   4      346.00      318.18     29.89 o 
   1   3   4        6.73        2.88      6.95 o 
   2   3   4       10.75        3.01      6.89 o 
   3   3   4      188.17      238.76     22.48 o 
   4   3   4       69.06       71.26     12.65 o 
   5   3   4       66.09       83.44      9.90 o 
   6   3   4      321.04      355.27     22.52 o 
   7   3   4       28.18       33.46      8.17 o 
   8   3   4      133.77      129.98     12.55 o 
   9   3   4      150.42      153.83     13.77 o 
  10   3   4        8.16       -9.25      6.17 o 
  11   3   4        9.62       16.93      8.05 o 
  12   3   4        7.23        2.83      7.80 o 
  13   3   4       24.83        8.33      8.37 o 
  14   3   4       59.22       63.90     11.68 o 
  15   3   4       18.97       -1.76      9.47 o 
  16   3   4       22.29       23.31     13.55 o 
  17   3   4        8.18        3.83     10.12 o 
  18   3   4       17.70       -3.99     10.51 o 
  19   3   4        8.75       -0.18     12.28 o 
   0   4   4        8.40       25.54     19.04 o 
   1   4   4       33.44       81.15     25.95 o 
   2   4   4       11.85       29.66     41.55 o 
   3   4   4       46.79       26.89     14.27 o 
   4   4   4       12.08       17.67     14.07 o 
   5   4   4        3.25       -4.74     15.91 o 
   6   4   4        4.39        9.05     13.43 o 
   7   4   4       48.88       42.21     22.90 o 
   8   4   4       54.30       67.61     27.38 o 
   9   4   4       84.55       72.70     29.44 o 
  10   4   4       10.59       20.58     23.56 o 
  11   4   4       23.50        5.79     24.83 o 
   2   0   5     2102.44     2029.65    118.22 o 
   4   0   5      493.18      428.56     26.21 o 
   6   0   5      260.54      238.82     17.40 o 
   8   0   5      610.97      682.45     47.00 o 
  10   0   5      371.57      351.33     25.60 o 
  12   0   5      246.13      279.32     25.64 o 
  14   0   5      799.47      754.52     87.25 o 
  16   0   5       11.13       -5.53     14.00 o 
  18   0   5      294.89      290.02     33.38 o 
  20   0   5       76.07       92.48     22.42 o 
  22   0   5       73.01      111.03     22.12 o 
  24   0   5        8.61      -16.25     16.55 o 
   1   1   5      155.43      157.81      6.96 o 
   2   1   5     1855.39     1781.84     71.62 o 
   3   1   5     3307.64     3294.59    143.76 o 
   4   1   5       90.44       99.92      6.03 o 
   5   1   5      675.28      664.57     32.16 o 
   6   1   5      269.62      293.63     15.11 o 
   7   1   5     2643.01     2527.81    119.05 o 
   8   1   5      246.34      246.18     11.92 o 
   9   1   5      403.62      402.66     18.52 o 
  10   1   5        0.77       -2.30      3.24 o 
  11   1   5     1272.97     1258.15     63.99 o 
  12   1   5       14.36        7.74      4.16 o 
  13   1   5       13.86        2.21      4.29 o 
  14   1   5      101.70      100.55     10.50 o 
  15   1   5       94.19       73.15     19.69 o 
  16   1   5        2.06       -2.01      6.84 o 
  17   1   5      571.61      530.09     33.43 o 
  18   1   5       38.58       25.48      9.26 o 
  19   1   5       33.29       20.23      9.50 o 
  20   1   5        1.73        0.33      9.19 o 
  21   1   5        3.42        1.98      8.89 o 
  22   1   5       64.79       57.63     13.95 o 
  23   1   5        0.50        1.48     12.55 o 
  24   1   5       89.14      109.31     30.14 o 
   1   2   5      288.61      275.43     13.32 o 
   2   2   5      373.72      363.78     17.01 o 
   3   2   5      369.97      377.42     17.59 o 
   4   2   5      343.97      334.18     15.92 o 
   5   2   5      709.78      699.93     31.23 o 
   6   2   5      489.57      507.07     23.11 o 
   7   2   5       68.84       80.03      6.77 o 
   8   2   5      298.37      291.13     15.79 o 
   9   2   5      200.77      203.48     13.20 o 
  10   2   5       20.94       24.44      5.63 o 
  11   2   5        4.13        1.86      4.79 o 
  12   2   5       61.99       48.64      7.18 o 
  13   2   5       23.96       25.38      5.63 o 
  14   2   5      280.61      310.32     18.62 o 
  15   2   5       74.78       78.63      9.28 o 
  16   2   5        2.42       -4.23      7.90 o 
  17   2   5      127.22       94.14     15.08 o 
  18   2   5       35.81       26.01     10.06 o 
  19   2   5        4.78      -11.92      7.95 o 
  20   2   5       91.96      100.74     15.83 o 
  21   2   5       35.53       46.21     15.57 o 
  22   2   5        8.79       -1.80     13.08 o 
   1   3   5       88.70       81.16     15.96 o 
   2   3   5       16.74       20.41      9.52 o 
   3   3   5      436.04      382.64     25.20 o 
   4   3   5      169.93      200.17     15.31 o 
   5   3   5      128.83      149.99     13.08 o 
   6   3   5       35.81       29.91      7.65 o 
   7   3   5       26.10       29.49      7.73 o 
   8   3   5      413.37      393.16     23.10 o 
   9   3   5       72.74       61.21     12.37 o 
  10   3   5       37.11       21.96      8.34 o 
  11   3   5       35.38       40.73     14.01 o 
  12   3   5      287.03      288.27     20.67 o 
  13   3   5        9.53       -4.11      7.75 o 
  14   3   5       48.87       40.81      9.67 o 
  15   3   5       77.61       67.39     12.60 o 
  16   3   5       53.51       25.77     13.17 o 
  17   3   5       45.75       36.90     12.02 o 
  18   3   5       48.77       20.02     11.77 o 
   1   4   5       28.14       47.87     24.40 o 
   2   4   5       24.83       32.34     14.49 o 
   3   4   5       18.97       42.62     16.28 o 
   4   4   5        7.92       30.27     19.48 o 
   5   4   5       93.02      103.43     20.25 o 
   6   4   5        3.67       21.93     14.25 o 
   7   4   5      192.92      162.33     24.83 o 
   8   4   5       17.93       25.11     26.13 o 
   9   4   5      113.40      105.17     32.29 o 
  10   4   5       11.62        5.88     23.52 o 
  11   4   5       42.89       38.39     26.15 o 
   0   0   6     2623.03     2636.48    216.39 o 
   2   0   6    21266.82    21114.07   1219.86 o 
   4   0   6      597.92      575.00     34.40 o 
   6   0   6      136.55      138.14     11.29 o 
   8   0   6      239.99      255.39     19.14 o 
  10   0   6      532.99      559.66     39.25 o 
  12   0   6      197.84      215.61     19.14 o 
  14   0   6      651.18      615.97     52.46 o 
  16   0   6       90.23      107.10     17.39 o 
  18   0   6       46.38       72.82     16.48 o 
  20   0   6      227.34      294.44     35.05 o 
  22   0   6       16.54        8.28     15.32 o 
  24   0   6       33.17       29.72     29.77 o 
   0   1   6     1003.15     1008.60     59.27 o 
   1   1   6      134.08      122.36      6.45 o 
   2   1   6      548.47      506.30     21.20 o 
   3   1   6      460.00      429.24     19.28 o 
   4   1   6      212.62      219.49     10.62 o 
   5   1   6      598.20      586.75     26.57 o 
   6   1   6     1832.12     1777.69     78.32 o 
   7   1   6      583.01      539.40     27.03 o 
   8   1   6      438.59      431.11     24.17 o 
   9   1   6      177.89      195.06     12.05 o 
  10   1   6      280.81      299.59     14.34 o 
  11   1   6       41.82       26.32      4.42 o 
  12   1   6        2.91        0.47      3.86 o 
  13   1   6       22.13       17.43      4.72 o 
  14   1   6       41.14       21.40      6.52 o 
  15   1   6       85.42       92.58     10.19 o 
  16   1   6       42.62       36.38      9.07 o 
  17   1   6       46.37       47.88     10.40 o 
  18   1   6        7.00       -2.18      7.76 o 
  19   1   6      118.11      157.16     18.84 o 
  20   1   6       54.18       57.46     11.95 o 
  21   1   6      186.80      172.85     18.28 o 
  22   1   6      106.63       91.53     19.65 o 
  23   1   6       11.53      -11.41     11.11 o 
  24   1   6        6.95        8.96     19.22 o 
   0   2   6      226.49      216.68     14.60 o 
   1   2   6      307.16      297.94     13.22 o 
   2   2   6      596.54      566.25     25.47 o 
   3   2   6       43.65       51.71      5.24 o 
   4   2   6     2100.85     1986.99     85.27 o 
   5   2   6      100.17      113.35      7.85 o 
   6   2   6      230.94      249.53     12.76 o 
   7   2   6      118.78      112.33     10.81 o 
   8   2   6      207.32      205.18     12.75 o 
   9   2   6       65.48       82.89      7.96 o 
  10   2   6      209.15      232.89     14.70 o 
  11   2   6       59.61       72.79      9.07 o 
  12   2   6      151.34      172.89     14.47 o 
  13   2   6      186.83      210.04     16.60 o 
  14   2   6       28.14       24.78      7.97 o 
  15   2   6      223.63      273.62     20.39 o 
  16   2   6       99.38      114.25     12.64 o 
  17   2   6       40.29       47.23     10.94 o 
  18   2   6      127.76      123.81     18.65 o 
  19   2   6        7.95        4.67      9.63 o 
  20   2   6      143.35      143.21     16.71 o 
  21   2   6       18.22        5.87      9.79 o 
  22   2   6       23.62       34.53     24.83 o 
   0   3   6      233.39      282.13     45.81 o 
   1   3   6      146.61      138.96     21.26 o 
   2   3   6      193.10      233.37     19.18 o 
   3   3   6       14.79       31.08      8.57 o 
   4   3   6      235.09      247.64     17.73 o 
   5   3   6        9.92       16.36      7.24 o 
   6   3   6       78.16       93.53     10.47 o 
   7   3   6       67.29       88.27     10.60 o 
   8   3   6      331.24      355.42     22.05 o 
   9   3   6       43.71       41.38      9.04 o 
  10   3   6       56.14       71.49     10.31 o 
  11   3   6       41.80       36.28      9.08 o 
  12   3   6       97.14      116.55     12.74 o 
  13   3   6        4.91       -8.92      8.49 o 
  14   3   6       25.09        0.18      8.38 o 
  15   3   6       37.35       30.75      9.50 o 
  16   3   6      111.40       96.72     19.13 o 
  17   3   6       34.23       40.02     13.41 o 
  18   3   6       25.60       12.87     13.17 o 
   0   4   6       24.29       61.43     23.87 o 
   1   4   6       72.13       72.31     18.11 o 
   2   4   6        1.92        7.94     13.07 o 
   3   4   6       27.43       15.86     14.21 o 
   4   4   6        5.56       18.96     13.97 o 
   5   4   6       79.77       72.53     18.59 o 
   6   4   6       40.80       25.59     24.66 o 
   7   4   6       37.18       41.33     16.41 o 
   8   4   6        1.63       19.13     15.70 o 
   9   4   6       48.65       47.44     23.39 o 
  10   4   6        6.83       22.83     17.39 o 
  11   4   6       35.18       56.95     28.61 o 
   2   0   7      533.79      544.42     32.50 o 
   4   0   7     2354.83     2220.82    129.34 o 
   6   0   7      945.07      981.10     58.18 o 
   8   0   7     1579.90     1470.01     98.90 o 
  10   0   7     1441.58     1328.93     89.95 o 
  12   0   7       60.57       47.03      8.44 o 
  14   0   7        6.64       11.81      7.03 o 
  16   0   7       30.97       25.13     11.34 o 
  18   0   7      683.69      702.51     86.35 o 
  20   0   7       63.38      125.86     22.50 o 
  22   0   7       50.33       42.74     38.46 o 
  24   0   7       86.91      110.38     30.06 o 
   1   1   7       10.19        6.98      2.35 o 
   2   1   7      361.33      356.81     16.38 o 
   3   1   7        6.68        5.96      2.20 o 
   4   1   7      119.00      111.59      7.39 o 
   5   1   7      547.10      550.64     25.05 o 
   6   1   7       21.31       12.13      3.35 o 
   7   1   7     1914.49     1980.93     87.18 o 
   8   1   7      134.14      138.10      8.68 o 
   9   1   7      102.87       96.25      9.13 o 
  10   1   7      266.23      261.85     14.43 o 
  11   1   7       10.00        3.29      4.30 o 
  12   1   7      295.02      274.12     13.62 o 
  13   1   7       32.50       39.77      5.30 o 
  14   1   7      206.23      230.11     16.66 o 
  15   1   7       33.02       28.52      7.63 o 
  16   1   7      111.37       94.01     10.86 o 
  17   1   7       48.88       61.49     10.95 o 
  18   1   7      296.09      310.14     24.74 o 
  19   1   7       60.61       87.79     12.92 o 
  20   1   7       17.46       16.67     10.12 o 
  21   1   7      172.12      165.65     21.92 o 
  22   1   7       51.39       41.13     20.39 o 
  23   1   7       11.73        1.35     13.81 o 
  24   1   7       43.02       58.64     20.24 o 
   1   2   7      122.51      139.49      7.45 o 
   2   2   7      306.49      292.82     14.09 o 
   3   2   7      244.48      238.27     12.08 o 
   4   2   7      763.81      707.79     31.60 o 
   5   2   7       12.35       17.20      4.23 o 
   6   2   7       64.09       58.98      6.16 o 
   7   2   7      378.70      343.30     18.05 o 
   8   2   7       13.80       22.61      5.85 o 
   9   2   7      280.86      299.71     18.76 o 
  10   2   7      249.38      271.63     17.74 o 
  11   2   7      275.86      299.93     20.41 o 
  12   2   7       28.87       18.09      7.30 o 
  13   2   7        1.63        1.77      6.83 o 
  14   2   7       56.04       45.12      9.21 o 
  15   2   7       81.44       64.79     10.24 o 
  16   2   7       58.93       65.75     10.73 o 
  17   2   7      269.96      294.37     21.85 o 
  18   2   7       18.94        5.35      8.79 o 
  19   2   7       32.70       24.76     10.78 o 
  20   2   7       16.08        8.31      9.91 o 
  21   2   7       62.86       58.98     19.36 o 
  22   2   7        7.37      -10.65     12.55 o 
   1   3   7       44.13       63.03     17.97 o 
   2   3   7      247.89      247.75     23.78 o 
   3   3   7       65.16       49.64      9.71 o 
   4   3   7       60.79       65.92     20.37 o 
   5   3   7      239.27      296.11     20.06 o 
   6   3   7       14.08       17.53      7.42 o 
   7   3   7      182.13      184.00     15.21 o 
   8   3   7      357.87      371.72     22.71 o 
   9   3   7       26.87       33.06      8.68 o 
  10   3   7       25.25       28.64      9.60 o 
  11   3   7       25.20       45.91      9.46 o 
  12   3   7      231.32      237.83     18.63 o 
  13   3   7       16.81        8.10      8.60 o 
  14   3   7       93.92       99.27     12.47 o 
  15   3   7       16.92        9.89      8.93 o 
  16   3   7        7.68       -2.37      8.79 o 
  17   3   7       11.06       -5.25      9.99 o 
  18   3   7        0.77       -5.80     10.37 o 
   1   4   7       26.11       26.54     13.55 o 
   2   4   7       30.05       34.83     14.09 o 
   3   4   7        6.64       28.11     15.85 o 
   4   4   7        3.11        7.33     13.55 o 
   5   4   7       18.69       14.99     14.13 o 
   6   4   7       19.07       12.33     15.29 o 
   7   4   7        9.15        6.37     15.29 o 
   8   4   7        9.49       36.81     16.73 o 
   9   4   7       61.68       68.86     18.34 o 
  10   4   7       19.58       -9.89     19.79 o 
   0   0   8      188.07      179.19     16.58 o 
   2   0   8      597.96      617.72     36.82 o 
   4   0   8     2595.86     2535.47    147.62 o 
   6   0   8     2587.67     2526.08    147.01 o 
   8   0   8     1325.77     1331.95     89.83 o 
  10   0   8     1306.51     1392.07     94.15 o 
  12   0   8       17.55       14.87      6.69 o 
  14   0   8      535.78      437.36     32.40 o 
  16   0   8      384.13      360.94     41.90 o 
  18   0   8      652.51      650.36     62.11 o 
  20   0   8      370.73      456.05     43.38 o 
  22   0   8      100.82      150.04     26.78 o 
  24   0   8        8.88       28.49     19.56 o 
   0   1   8     2173.89     2164.02    126.12 o 
   1   1   8      208.58      200.24      9.99 o 
   2   1   8       39.58       42.65      4.04 o 
   3   1   8      240.97      236.96     10.64 o 
   4   1   8     1803.12     1780.10     77.61 o 
   5   1   8      628.06      645.88     29.18 o 
   6   1   8       98.84      114.14      7.19 o 
   7   1   8       66.52       78.20      7.43 o 
   8   1   8      218.42      233.09     12.01 o 
   9   1   8       94.41      111.64     10.80 o 
  10   1   8      468.37      455.46     21.61 o 
  11   1   8      241.86      271.78     16.18 o 
  12   1   8      193.46      217.98     20.35 o 
  13   1   8        5.16       -4.84      4.73 o 
  14   1   8      221.50      255.38     16.30 o 
  15   1   8      216.66      262.14     17.16 o 
  16   1   8      113.23      131.75     12.82 o 
  17   1   8       75.94       84.03     11.10 o 
  18   1   8      186.85      201.56     25.54 o 
  19   1   8       86.01      106.95     16.80 o 
  20   1   8       13.21       10.52     13.43 o 
  21   1   8        7.14       10.66     11.59 o 
  22   1   8       12.93       -4.45     12.03 o 
  23   1   8       27.20       14.47     12.92 o 
  24   1   8        4.07       -5.25     13.17 o 
   0   2   8       27.15       23.86      5.79 o 
   1   2   8       81.73      101.99      8.28 o 
   2   2   8      327.40      336.20     13.87 o 
   3   2   8     2318.55     2160.60     92.77 o 
   4   2   8      324.68      310.16     15.01 o 
   5   2   8       61.48       70.19     10.98 o 
   6   2   8      105.87      100.42      9.58 o 
   7   2   8      346.65      353.79     20.76 o 
   8   2   8       54.60       58.40      7.90 o 
   9   2   8      184.82      196.46     14.99 o 
  10   2   8      141.49      141.60     12.48 o 
  11   2   8      160.85      153.49     16.67 o 
  12   2   8       45.58       51.00      9.06 o 
  13   2   8      110.74      122.89     12.67 o 
  14   2   8      460.32      395.25     25.12 o 
  15   2   8       73.94       75.89     11.09 o 
  16   2   8       12.70        9.66      8.51 o 
  17   2   8        0.03        0.15      7.87 o 
  18   2   8       64.98       70.00     11.52 o 
  19   2   8       23.07        2.99      9.94 o 
  20   2   8       23.69        4.31     10.61 o 
  21   2   8       26.29       17.87     10.97 o 
  22   2   8       33.58       33.02     13.55 o 
   0   3   8      324.23      330.37     33.74 o 
   1   3   8      237.77      237.57     18.82 o 
   2   3   8        4.07        1.86      7.15 o 
   3   3   8       49.08       42.66      9.17 o 
   4   3   8       49.87       41.29      8.99 o 
   5   3   8       39.57       44.02      9.56 o 
   6   3   8      224.38      259.52     23.19 o 
   7   3   8      171.68      184.38     15.14 o 
   8   3   8       74.33       75.70     10.25 o 
   9   3   8        8.89       12.65      7.61 o 
  10   3   8      115.32      138.17     17.04 o 
  11   3   8      145.60      172.78     15.43 o 
  12   3   8        5.20       -4.07      7.57 o 
  13   3   8      169.52      171.52     16.55 o 
  14   3   8        6.62       21.32      9.49 o 
  15   3   8       28.78        7.80      9.71 o 
  16   3   8       19.28       -1.19      8.75 o 
  17   3   8       11.04      -14.17      9.45 o 
  18   3   8        2.82      -15.81     10.60 o 
   0   4   8        6.53        8.56     17.90 o 
   1   4   8        5.42        7.37     13.65 o 
   2   4   8       34.84       49.23     15.96 o 
   3   4   8      133.92      116.93     22.20 o 
   4   4   8        4.29       14.69     14.23 o 
   5   4   8       11.79       38.67     21.70 o 
   6   4   8       34.70       41.41     16.29 o 
   7   4   8        5.52       20.98     16.08 o 
   8   4   8       24.60       34.25     17.04 o 
   9   4   8       13.17        1.93     22.09 o 
  10   4   8       36.99       37.51     13.83 o 
   2   0   9       15.54       16.71      3.73 o 
   4   0   9     3110.76     3449.49    200.52 o 
   6   0   9      974.99     1002.90     59.52 o 
   8   0   9      405.48      417.34     26.21 o 
  10   0   9      818.73      820.47     56.69 o 
  12   0   9        1.42       -2.04      5.96 o 
  14   0   9      465.76      417.45     31.17 o 
  16   0   9       54.13       62.39     11.72 o 
  18   0   9       94.03      110.08     19.78 o 
  20   0   9      536.56      644.80     58.31 o 
  22   0   9       44.95       49.86     21.19 o 
  24   0   9       13.95       23.22     18.83 o 
   1   1   9      398.32      377.39     17.71 o 
   2   1   9      196.98      194.22      9.98 o 
   3   1   9      198.62      211.20      9.74 o 
   4   1   9      512.47      475.04     20.29 o 
   5   1   9      502.10      521.59     20.79 o 
   6   1   9     3275.29     3188.88    139.70 o 
   7   1   9      706.45      643.55     29.38 o 
   8   1   9      118.43      142.68     10.00 o 
   9   1   9      573.30      528.60     24.68 o 
  10   1   9      220.37      231.89     15.69 o 
  11   1   9       49.50       50.02      6.00 o 
  12   1   9      185.48      216.29     14.09 o 
  13   1   9       49.47       49.31      7.17 o 
  14   1   9      308.89      318.89     18.91 o 
  15   1   9       18.74       12.62      6.36 o 
  16   1   9      405.20      394.34     21.58 o 
  17   1   9      247.57      320.80     22.70 o 
  18   1   9      471.35      465.45     28.01 o 
  19   1   9       17.18       17.64      9.36 o 
  20   1   9       16.99        9.90      9.96 o 
  21   1   9        6.05        0.41      9.06 o 
  22   1   9       60.80       33.34     11.13 o 
  23   1   9       28.57       11.96     10.56 o 
  24   1   9       16.79       23.15     11.96 o 
   1   2   9      149.15      160.08      8.75 o 
   2   2   9      652.54      638.83     25.02 o 
   3   2   9      192.91      199.28     10.46 o 
   4   2   9      576.91      556.30     30.82 o 
   5   2   9       94.49       86.76      9.69 o 
   6   2   9       39.90       43.32      7.65 o 
   7   2   9       86.70       89.02      9.31 o 
   8   2   9      475.49      506.92     28.79 o 
   9   2   9      325.22      308.86     19.24 o 
  10   2   9       27.44       15.44      7.91 o 
  11   2   9      120.44      143.85     13.23 o 
  12   2   9      117.83      155.00     13.98 o 
  13   2   9      229.52      250.75     19.26 o 
  14   2   9      266.48      269.18     20.63 o 
  15   2   9      112.57      123.94     13.57 o 
  16   2   9       13.19       16.45      8.36 o 
  17   2   9       13.69        4.76      8.11 o 
  18   2   9       40.77       26.94     13.22 o 
  19   2   9       15.69       10.90      9.37 o 
  20   2   9       22.87       27.26     11.74 o 
  21   2   9       49.82       48.12     12.99 o 
   1   3   9       15.11        5.53      7.93 o 
   2   3   9       44.13       35.29      7.75 o 
   3   3   9      125.16      116.66     11.84 o 
   4   3   9       11.24        5.11      7.54 o 
   5   3   9       59.37       49.24      9.86 o 
   6   3   9      131.73      147.49     20.33 o 
   7   3   9       24.50       25.27      8.85 o 
   8   3   9      287.23      281.52     24.95 o 
   9   3   9      113.45      113.83     12.26 o 
  10   3   9       65.60       68.35     10.36 o 
  11   3   9       75.66       91.82     11.64 o 
  12   3   9      140.65      191.30     16.91 o 
  13   3   9       53.43       48.84     10.57 o 
  14   3   9        4.00       -6.62      8.14 o 
  15   3   9        2.48       -8.08      8.41 o 
  16   3   9        0.80      -12.96      8.84 o 
  17   3   9       14.74      -13.55      9.72 o 
   1   4   9        9.18       10.01     13.57 o 
   2   4   9       11.43       21.06     13.54 o 
   3   4   9       17.04       28.42     15.15 o 
   4   4   9        3.16       13.25     15.06 o 
   5   4   9      117.18      108.06     22.01 o 
   6   4   9       16.92       15.57     14.67 o 
   7   4   9       41.83       63.64     19.53 o 
   8   4   9        9.03       18.16     16.43 o 
   9   4   9       25.75       41.12     14.27 o 
   0   0  10       70.25       57.85      8.31 o 
   2   0  10      181.78      150.50     10.83 o 
   4   0  10     3711.61     4057.27    235.32 o 
   6   0  10     3727.77     3647.04    212.18 o 
   8   0  10     5098.46     5431.06    359.57 o 
  10   0  10      608.39      548.28     34.04 o 
  12   0  10      292.53      280.12     21.88 o 
  14   0  10      304.44      297.04     23.56 o 
  16   0  10     1154.58     1109.20     77.08 o 
  18   0  10      495.62      458.64     44.13 o 
  20   0  10      484.93      503.04     65.68 o 
  22   0  10       35.72       36.63     18.51 o 
  24   0  10       32.27       30.67     20.27 o 
   0   1  10       72.24       56.78      5.81 o 
   1   1  10      263.08      256.32     12.63 o 
   2   1  10     2337.75     2249.85     99.80 o 
   3   1  10       11.40       14.40      3.48 o 
   4   1  10      511.04      522.65     22.27 o 
   5   1  10     1892.23     2021.71     82.53 o 
   6   1  10      216.74      207.31     10.26 o 
   7   1  10      952.80      928.80     45.38 o 
   8   1  10      627.24      608.55     29.94 o 
   9   1  10      239.57      229.55     11.99 o 
  10   1  10        8.77        0.11      5.14 o 
  11   1  10      220.93      238.16     13.55 o 
  12   1  10      149.62      166.22     11.00 o 
  13   1  10      336.52      326.33     18.33 o 
  14   1  10       18.44        8.85      6.58 o 
  15   1  10      323.98      350.07     23.04 o 
  16   1  10        5.54        4.35      7.36 o 
  17   1  10      563.55      556.65     32.58 o 
  18   1  10       51.40       58.47     10.05 o 
  19   1  10      173.56      185.61     16.90 o 
  20   1  10       16.75        4.03      9.56 o 
  21   1  10       76.52       86.60     13.81 o 
  22   1  10       14.27       21.96     10.64 o 
  23   1  10       38.42       39.33     11.85 o 
   0   2  10       97.83      108.41     11.49 o 
   1   2  10      548.19      516.03     21.81 o 
   2   2  10      458.95      424.24     18.42 o 
   3   2  10      136.24      154.60      9.84 o 
   4   2  10      263.95      254.15     14.73 o 
   5   2  10      181.26      199.29     13.08 o 
   6   2  10       17.86        8.38      5.76 o 
   7   2  10        6.15        1.86      5.74 o 
   8   2  10       94.60      101.05     12.76 o 
   9   2  10       77.67       72.84      9.28 o 
  10   2  10      425.03      406.66     24.21 o 
  11   2  10       48.95       49.88      8.81 o 
  12   2  10      404.52      399.81     24.45 o 
  13   2  10      177.01      196.94     16.70 o 
  14   2  10      306.52      331.11     23.29 o 
  15   2  10       19.64        6.10      8.08 o 
  16   2  10       11.78       -8.06      7.72 o 
  17   2  10       50.31       37.92     10.16 o 
  18   2  10      101.00      117.71     14.15 o 
  19   2  10       37.50       43.49     10.95 o 
  20   2  10       11.57        3.65     10.30 o 
  21   2  10       27.09       19.70     11.50 o 
   0   3  10       52.75       53.22     13.50 o 
   1   3  10       90.82       84.67     10.05 o 
   2   3  10       60.26       52.11      9.83 o 
   3   3  10       29.89       16.73      7.46 o 
   4   3  10       28.21       35.26      7.98 o 
   5   3  10       83.99       78.27     12.00 o 
   6   3  10       90.11      106.52     13.02 o 
   7   3  10      114.61      114.87     13.88 o 
   8   3  10       88.59      108.54     13.33 o 
   9   3  10       20.69       36.12     13.43 o 
  10   3  10       56.76       62.63     11.18 o 
  11   3  10       70.03       87.15     12.89 o 
  12   3  10       35.42       36.18      9.55 o 
  13   3  10       43.70       46.64     10.45 o 
  14   3  10       18.28       13.70      8.97 o 
  15   3  10       16.54        6.81      9.04 o 
  16   3  10       19.90        2.23     11.58 o 
  17   3  10       17.58       -9.53      8.90 o 
   0   4  10       48.80       64.98     25.49 o 
   1   4  10        6.04       16.62     14.84 o 
   2   4  10       18.66       17.40     14.44 o 
   3   4  10        1.15        3.89     14.21 o 
   4   4  10       24.51       19.51     14.44 o 
   5   4  10       68.98       86.16     19.90 o 
   6   4  10        9.14       46.97     16.99 o 
   7   4  10       78.62       81.12     20.47 o 
   8   4  10       12.01       13.05     12.48 o 
   9   4  10        9.72       52.53     27.60 o 
   2   0  11       80.57       86.76     12.70 o 
   4   0  11      391.95      401.58     24.91 o 
   6   0  11      770.76      876.84     52.35 o 
   8   0  11     1583.48     1558.91     92.26 o 
  10   0  11     1067.87     1005.96     60.58 o 
  12   0  11      140.40      150.48     16.15 o 
  14   0  11     1337.53     1245.43     85.78 o 
  16   0  11      210.25      292.56     27.16 o 
  18   0  11      295.37      312.31     61.65 o 
  20   0  11      458.23      415.86     55.68 o 
  22   0  11      113.18      146.51     27.91 o 
  24   0  11       30.51       22.29     30.85 o 
   1   1  11      494.41      522.77     24.32 o 
   2   1  11      125.05      124.78     10.25 o 
   3   1  11      901.70      910.85     45.15 o 
   4   1  11      597.47      620.32     28.16 o 
   5   1  11      583.19      605.87     27.63 o 
   6   1  11      300.81      305.75     13.68 o 
   7   1  11       88.72       89.33      6.32 o 
   8   1  11     1292.22     1233.25     55.12 o 
   9   1  11      591.74      607.23     28.28 o 
  10   1  11       49.85       51.75      6.57 o 
  11   1  11      311.05      272.97     14.23 o 
  12   1  11      397.68      412.46     22.16 o 
  13   1  11      211.37      261.11     17.21 o 
  14   1  11       47.18       53.61      9.01 o 
  15   1  11       13.95       21.71      8.04 o 
  16   1  11       20.97       18.45      9.41 o 
  17   1  11     1235.60     1172.43     64.06 o 
  18   1  11       46.14       49.42     10.51 o 
  19   1  11       82.49       76.12     11.75 o 
  20   1  11       78.99       70.55     13.67 o 
  21   1  11      118.51       95.71     21.27 o 
  22   1  11       25.75       11.60     10.53 o 
  23   1  11       71.11       60.67     16.14 o 
   1   2  11      322.56      311.27     16.58 o 
   2   2  11        3.29        0.10      3.68 o 
   3   2  11      204.06      245.66     14.24 o 
   4   2  11       68.02       63.42      6.33 o 
   5   2  11      253.22      253.52     15.29 o 
   6   2  11       56.65       50.67      9.85 o 
   7   2  11        1.06       -7.39      5.06 o 
   8   2  11      176.70      228.73     16.81 o 
   9   2  11       46.28       45.86      8.24 o 
  10   2  11       94.09      121.61     12.09 o 
  11   2  11      201.48      235.32     18.16 o 
  12   2  11      113.86      128.46     12.99 o 
  13   2  11       44.57       36.01     10.33 o 
  14   2  11      214.46      221.66     18.13 o 
  15   2  11       11.04       -0.58      7.84 o 
  16   2  11       10.70        7.11     10.02 o 
  17   2  11        5.50        0.22      8.58 o 
  18   2  11       27.56       17.76     10.02 o 
  19   2  11       12.34        2.95      9.66 o 
  20   2  11       94.39      114.01     18.22 o 
  21   2  11        0.21        3.64     11.39 o 
   1   3  11       19.31       19.03      7.84 o 
   2   3  11      320.47      351.44     22.85 o 
   3   3  11        0.05       -9.19      6.13 o 
   4   3  11       28.76       23.35      7.58 o 
   5   3  11       16.80       15.34      7.29 o 
   6   3  11       32.26       18.13      9.10 o 
   7   3  11      134.17      117.88     29.32 o 
   8   3  11        2.30       10.55      8.45 o 
   9   3  11      130.92      110.30     14.04 o 
  10   3  11       95.20       92.76     18.38 o 
  11   3  11       83.69       70.69     16.07 o 
  12   3  11       68.08       54.21     13.70 o 
  13   3  11        5.86        6.28      9.72 o 
  14   3  11       18.42       16.63      9.20 o 
  15   3  11        9.23        8.76      9.63 o 
  16   3  11        5.74       -6.15      9.64 o 
  17   3  11        7.75       -3.97      9.43 o 
   1   4  11        8.67       25.50     13.63 o 
   2   4  11       28.01       30.64     13.90 o 
   3   4  11       14.12       47.68     16.97 o 
   4   4  11       23.83       54.02     17.14 o 
   5   4  11       18.87       12.86     14.46 o 
   6   4  11       42.62       48.01     17.14 o 
   7   4  11       81.63       66.52     15.96 o 
   8   4  11        3.88       19.95     13.98 o 
   0   0  12      132.13      132.30     31.28 o 
   2   0  12     6651.97     6741.35    390.73 o 
   4   0  12    11886.04    12584.53    727.98 o 
   6   0  12      101.69      133.28     11.40 o 
   8   0  12     1548.11     1609.42     95.15 o 
  10   0  12     1405.23     1357.22     80.88 o 
  12   0  12       73.95       62.89      9.39 o 
  14   0  12      590.46      560.80     36.06 o 
  16   0  12     1833.49     1721.26    117.65 o 
  18   0  12      337.09      422.31     36.22 o 
  20   0  12      108.89      152.96     23.89 o 
  22   0  12       96.94      180.46     47.96 o 
   0   1  12      403.83      409.91     30.35 o 
   1   1  12     2998.60     3086.03    136.66 o 
   2   1  12      356.91      359.65     17.32 o 
   3   1  12       88.07      109.44      7.57 o 
   4   1  12      903.57      848.66     38.82 o 
   5   1  12      819.48      805.55     33.77 o 
   6   1  12      222.97      210.42      9.57 o 
   7   1  12      795.40      759.46     34.95 o 
   8   1  12      369.06      351.73     19.16 o 
   9   1  12      176.64      173.25     11.25 o 
  10   1  12      113.20       97.83      9.02 o 
  11   1  12      118.91      134.59     10.93 o 
  12   1  12      237.76      261.20     17.03 o 
  13   1  12     1155.06     1105.34     54.98 o 
  14   1  12      182.01      200.73     15.92 o 
  15   1  12      109.20      126.92     13.22 o 
  16   1  12       64.19       71.19     10.77 o 
  17   1  12       82.60       77.28     11.30 o 
  18   1  12       52.07       72.51     11.09 o 
  19   1  12      225.24      269.97     21.75 o 
  20   1  12       90.79       94.42     13.43 o 
  21   1  12       18.63       10.68     10.69 o 
  22   1  12       19.66       13.10     11.61 o 
  23   1  12        2.25       -0.47     10.17 o 
   0   2  12      565.81      548.63     38.19 o 
   1   2  12      224.52      235.01     14.64 o 
   2   2  12      207.91      243.11     20.20 o 
   3   2  12       20.57       14.11      5.33 o 
   4   2  12        0.10       -2.37      4.01 o 
   5   2  12      106.35      128.62     10.15 o 
   6   2  12        5.38        2.97      5.20 o 
   7   2  12       61.00       48.75      8.05 o 
   8   2  12      230.83      256.24     16.49 o 
   9   2  12      181.81      182.68     14.99 o 
  10   2  12      644.99      603.77     34.36 o 
  11   2  12       73.06      121.41     12.67 o 
  12   2  12       25.16       25.92      8.72 o 
  13   2  12      276.42      288.55     29.34 o 
  14   2  12      106.58      101.64     17.62 o 
  15   2  12       44.98       35.35      9.57 o 
  16   2  12      144.19      138.22     14.67 o 
  17   2  12       31.50       29.41     10.35 o 
  18   2  12       35.67       38.88     11.09 o 
  19   2  12       12.64        0.47      9.73 o 
  20   2  12        8.46        1.70      9.92 o 
   0   3  12      250.25      274.20     24.91 o 
   1   3  12       11.83        4.19      6.94 o 
   2   3  12       50.57       59.30      9.51 o 
   3   3  12       61.00       59.39      9.50 o 
   4   3  12       69.73       65.35      9.87 o 
   5   3  12       26.36       23.91      8.20 o 
   6   3  12       57.74       58.34      9.76 o 
   7   3  12       63.53       52.93      9.46 o 
   8   3  12       76.60       63.53     14.88 o 
   9   3  12        4.93       -1.52      8.92 o 
  10   3  12       42.92       44.32     10.69 o 
  11   3  12      132.20      133.69     15.84 o 
  12   3  12       10.44        1.45      9.12 o 
  13   3  12        1.08        8.82     10.12 o 
  14   3  12       19.02        7.33     15.55 o 
  15   3  12       31.65       27.48     11.30 o 
  16   3  12        1.92      -14.88     10.42 o 
   0   4  12       73.67       81.17     27.12 o 
   1   4  12       27.20       48.06     17.18 o 
   2   4  12       35.75       49.47     28.39 o 
   3   4  12       22.30       53.21     17.98 o 
   4   4  12        2.13        0.34     14.94 o 
   5   4  12       48.94       52.30     17.12 o 
   6   4  12       75.86       94.90     16.60 o 
   7   4  12       39.40       49.60     14.43 o 
   2   0  13      291.65      328.54     20.73 o 
   4   0  13      582.48      544.00     33.21 o 
   6   0  13     1004.27     1058.28     63.25 o 
   8   0  13      249.54      242.64     16.65 o 
  10   0  13      344.75      340.00     22.47 o 
  12   0  13       60.08       60.84      9.34 o 
  14   0  13      189.14      240.20     20.26 o 
  16   0  13      975.32      931.06     57.85 o 
  18   0  13      449.25      442.54     31.17 o 
  20   0  13       78.90       84.60     18.40 o 
  22   0  13        5.51       35.42     41.16 o 
   1   1  13     1239.64     1268.70     53.03 o 
   2   1  13      334.81      351.42     17.03 o 
   3   1  13      167.64      189.04     10.87 o 
   4   1  13        7.95       11.90      3.98 o 
   5   1  13      104.45      109.57      7.12 o 
   6   1  13      350.07      354.75     15.90 o 
   7   1  13        1.16       -5.26      3.50 o 
   8   1  13      127.30      141.60     10.89 o 
   9   1  13      139.97      121.46     10.07 o 
  10   1  13      148.11      166.13     12.35 o 
  11   1  13      140.37      133.90     14.84 o 
  12   1  13      212.47      233.27     16.04 o 
  13   1  13      531.70      495.01     26.38 o 
  14   1  13      592.89      577.78     30.55 o 
  15   1  13      610.44      591.60     31.37 o 
  16   1  13        8.73       15.48      8.49 o 
  17   1  13      159.52      176.60     16.62 o 
  18   1  13      149.73      196.84     18.38 o 
  19   1  13       60.58       59.40     11.45 o 
  20   1  13       31.10       19.13     10.25 o 
  21   1  13       16.59        2.64      9.28 o 
  22   1  13       21.39       11.18     12.06 o 
   1   2  13      119.20      133.31     10.22 o 
   2   2  13       87.71      104.93     10.19 o 
   3   2  13        8.39        7.70      8.86 o 
   4   2  13      120.85      136.52     12.81 o 
   5   2  13       29.19       29.91      6.31 o 
   6   2  13       73.55       74.23      8.20 o 
   7   2  13      177.03      190.90     13.61 o 
   8   2  13        7.98        8.25      6.06 o 
   9   2  13      162.96      182.30     13.60 o 
  10   2  13      169.94      170.05     18.26 o 
  11   2  13      198.11      199.56     16.48 o 
  12   2  13      193.62      214.92     18.13 o 
  13   2  13        6.62        8.32      7.75 o 
  14   2  13      238.55      246.88     19.93 o 
  15   2  13       10.64       -3.84      8.15 o 
  16   2  13       36.11       20.57      9.21 o 
  17   2  13        5.16       -4.32      8.61 o 
  18   2  13        4.75       -7.81      8.74 o 
  19   2  13       50.31       41.27     11.41 o 
  20   2  13       90.00       69.59     15.93 o 
   1   3  13       35.25       39.72      7.90 o 
   2   3  13       91.15      115.09     12.32 o 
   3   3  13        9.56       13.00      7.49 o 
   4   3  13      153.59      181.57     18.56 o 
   5   3  13       28.10       19.70      7.83 o 
   6   3  13       77.52       66.78     11.10 o 
   7   3  13        2.63       -1.46      7.40 o 
   8   3  13       98.62       82.79     11.30 o 
   9   3  13        5.73        5.13      9.11 o 
  10   3  13       48.36       59.90     13.35 o 
  11   3  13       75.34       63.63     12.24 o 
  12   3  13        3.55        6.95      9.40 o 
  13   3  13       22.10       17.93     10.76 o 
  14   3  13        4.84        1.47     11.77 o 
  15   3  13       27.33        5.38     10.57 o 
  16   3  13        3.46       -9.62     15.68 o 
   1   4  13       16.11       -1.65     13.31 o 
   2   4  13       17.96       32.69     15.04 o 
   3   4  13       81.01      109.34     21.96 o 
   4   4  13       13.18       27.90     16.78 o 
   5   4  13        5.83       25.67     17.25 o 
   6   4  13        7.39       22.81     13.21 o 
   0   0  14     1801.36     1957.95    162.59 o 
   2   0  14       28.02       23.36      5.88 o 
   4   0  14      178.57      196.07     16.23 o 
   6   0  14     2266.06     2281.38    133.87 o 
   8   0  14      202.40      227.18     17.30 o 
  10   0  14      507.88      468.14     29.85 o 
  12   0  14      314.01      346.43     23.64 o 
  14   0  14     1205.92     1222.80     73.91 o 
  16   0  14      511.34      530.92     35.16 o 
  18   0  14      304.71      350.95     33.14 o 
  20   0  14        4.18      -12.26     12.11 o 
  22   0  14       66.30       69.90     25.76 o 
   0   1  14      252.92      253.26     16.89 o 
   1   1  14      260.18      247.28     11.56 o 
   2   1  14      377.72      363.69     16.25 o 
   3   1  14      580.01      582.94     27.39 o 
   4   1  14      127.33      146.63      9.67 o 
   5   1  14      135.48      155.56     10.08 o 
   6   1  14      357.53      317.15     14.35 o 
   7   1  14      208.83      218.43     15.67 o 
   8   1  14      129.90      155.79     10.61 o 
   9   1  14      165.23      180.10     11.84 o 
  10   1  14      220.95      240.27     18.48 o 
  11   1  14      531.44      531.80     28.35 o 
  12   1  14       49.90       69.54     11.82 o 
  13   1  14      335.42      351.12     20.09 o 
  14   1  14       67.47       76.27      9.07 o 
  15   1  14       60.00       72.87      9.55 o 
  16   1  14      167.99      213.59     16.31 o 
  17   1  14       19.25       20.67      9.09 o 
  18   1  14        9.89        8.08      9.07 o 
  19   1  14       62.09       48.83     11.44 o 
  20   1  14       47.82       38.44     11.14 o 
  21   1  14        7.40       -6.58      9.59 o 
  22   1  14       13.59        0.64     10.54 o 
   0   2  14      942.32      915.66     61.41 o 
   1   2  14      307.38      299.28     21.48 o 
   2   2  14       30.00       19.20      6.32 o 
   3   2  14        0.10       -9.33      6.22 o 
   4   2  14       74.58       81.20      9.62 o 
   5   2  14      119.72      117.43     15.85 o 
   6   2  14       50.67       47.60     11.06 o 
   7   2  14       54.21       64.36      8.11 o 
   8   2  14      231.77      277.44     23.49 o 
   9   2  14      104.52      116.61     11.12 o 
  10   2  14      671.57      579.86     30.62 o 
  11   2  14      144.34      162.45     24.22 o 
  12   2  14       48.71       46.58     12.10 o 
  13   2  14       59.50       51.01     11.77 o 
  14   2  14       18.61       20.94      9.03 o 
  15   2  14       49.12       32.86     10.29 o 
  16   2  14       93.01       83.42     18.40 o 
  17   2  14       18.71       20.37     10.16 o 
  18   2  14        4.89        0.18      9.48 o 
  19   2  14       38.07       31.87     11.16 o 
  20   2  14       12.79        7.19     10.74 o 
   0   3  14       20.48        4.09      9.03 o 
   1   3  14       81.94       62.93     11.32 o 
   2   3  14        9.35       -0.85      7.05 o 
   3   3  14       32.32       26.70      8.51 o 
   4   3  14       68.79       60.80      9.89 o 
   5   3  14       15.67       22.25      8.05 o 
   6   3  14       13.63       15.56      8.22 o 
   7   3  14       76.52       51.25     10.11 o 
   8   3  14       36.78       23.78      8.99 o 
   9   3  14       53.77       42.22      9.23 o 
  10   3  14       43.41       37.07     10.70 o 
  11   3  14      195.69      235.79     26.80 o 
  12   3  14       14.83       23.16     10.56 o 
  13   3  14       80.44      100.25     14.35 o 
  14   3  14        0.68        4.93     12.20 o 
  15   3  14       20.23        8.91     13.72 o 
   0   4  14        3.05       33.43     23.47 o 
   1   4  14       83.63       59.03     17.17 o 
   2   4  14        1.26       40.46     17.29 o 
   3   4  14        5.73       26.57     15.68 o 
   4   4  14       14.37        5.22     14.10 o 
   2   0  15       39.73       46.22      6.64 o 
   4   0  15       23.05       20.60      6.24 o 
   6   0  15      382.51      376.85     24.31 o 
   8   0  15       92.62       94.43     12.77 o 
  10   0  15      121.73      132.87     14.73 o 
  12   0  15       13.30        2.57      7.29 o 
  14   0  15      412.52      407.80     27.77 o 
  16   0  15      195.42      238.88     25.52 o 
  18   0  15       27.65       21.43     11.90 o 
  20   0  15       40.93       32.90     12.86 o 
  22   0  15       20.53       12.24     21.81 o 
   1   1  15      179.89      211.83     17.54 o 
   2   1  15      161.55      204.62     12.01 o 
   3   1  15      587.30      605.15     28.43 o 
   4   1  15      498.59      466.82     22.43 o 
   5   1  15      532.59      485.61     23.34 o 
   6   1  15      266.88      267.32     12.69 o 
   7   1  15       70.97       72.74      7.15 o 
   8   1  15       41.49       47.10      7.08 o 
   9   1  15       37.75       21.99      5.60 o 
  10   1  15      306.78      298.77     16.47 o 
  11   1  15       81.44      101.99     10.34 o 
  12   1  15      742.84      673.83     35.32 o 
  13   1  15       23.69       22.35      7.02 o 
  14   1  15      157.14      161.56     12.76 o 
  15   1  15       41.00       38.24      7.77 o 
  16   1  15       97.09      101.22     10.70 o 
  17   1  15       21.78       26.98     10.88 o 
  18   1  15      164.38      205.47     16.95 o 
  19   1  15        1.77       -7.47      8.07 o 
  20   1  15       73.89       93.33     13.56 o 
  21   1  15       17.23        2.07     11.15 o 
   1   2  15       22.64       20.84      6.54 o 
   2   2  15       22.65       12.67      7.84 o 
   3   2  15       60.93       75.75     12.40 o 
   4   2  15        1.97       -4.40      5.75 o 
   5   2  15       39.15       53.48      8.45 o 
   6   2  15       22.13       21.66     11.31 o 
   7   2  15       60.85       50.37      9.23 o 
   8   2  15       16.75       11.10      7.60 o 
   9   2  15      108.42      145.40     12.55 o 
  10   2  15        6.36        2.44      7.15 o 
  11   2  15       59.78       45.57      8.76 o 
  12   2  15       21.53       17.25      7.98 o 
  13   2  15       82.87       96.92     11.74 o 
  14   2  15      122.78      135.15     18.47 o 
  15   2  15      172.46      133.92     14.77 o 
  16   2  15       17.49        7.15     10.17 o 
  17   2  15       37.94       22.80     12.27 o 
  18   2  15       14.93        8.78     10.08 o 
  19   2  15       26.40       13.33     11.05 o 
   1   3  15       21.95       13.16      7.33 o 
   2   3  15       96.64      118.62     11.36 o 
   3   3  15       50.24       57.27     12.17 o 
   4   3  15       78.52       81.68     10.99 o 
   5   3  15       19.52       12.86      7.79 o 
   6   3  15       17.86       15.61      9.04 o 
   7   3  15       43.30       42.54      9.44 o 
   8   3  15       22.46       17.57      8.75 o 
   9   3  15       16.39       17.18     10.69 o 
  10   3  15       59.36       83.84     12.44 o 
  11   3  15       90.48       92.44     14.06 o 
  12   3  15       97.34      108.49     18.82 o 
  13   3  15       11.28        5.18     12.69 o 
  14   3  15       11.01        4.54     23.37 o 
  15   3  15        2.50       10.37     13.68 o 
   1   4  15       14.50       24.71     16.77 o 
   2   4  15        9.97       51.64     27.99 o 
   0   0  16      241.61      221.63     21.61 o 
   2   0  16     1729.03     1711.12    101.00 o 
   4   0  16        3.36       -5.96      4.65 o 
   6   0  16      406.93      415.62     26.70 o 
   8   0  16      238.16      271.45     20.22 o 
  10   0  16      472.75      477.97     30.83 o 
  12   0  16      285.75      322.60     23.77 o 
  14   0  16       42.19       43.55     12.34 o 
  16   0  16      552.94      534.30     41.61 o 
  18   0  16       47.54       46.89     13.79 o 
  20   0  16       23.63        9.58     11.70 o 
  22   0  16       33.10       31.06     23.69 o 
   0   1  16      169.74      188.07     24.61 o 
   1   1  16      280.27      276.59     14.28 o 
   2   1  16      180.55      198.64     11.77 o 
   3   1  16       46.79       47.60      6.70 o 
   4   1  16      141.56      169.68     11.06 o 
   5   1  16       31.58       17.77      5.45 o 
   6   1  16       46.42       47.23      6.05 o 
   7   1  16       18.21       10.14      4.98 o 
   8   1  16      118.05      130.06     12.68 o 
   9   1  16       74.49       80.65      8.09 o 
  10   1  16       24.00       16.21      6.02 o 
  11   1  16       21.22       21.99      7.38 o 
  12   1  16      168.02      185.81     14.58 o 
  13   1  16      104.98      121.26     11.24 o 
  14   1  16        1.02       -6.46      6.25 o 
  15   1  16       17.79       17.65      7.28 o 
  16   1  16       60.79       55.20      8.93 o 
  17   1  16      124.20      137.49     13.60 o 
  18   1  16       79.44       78.30     11.40 o 
  19   1  16       57.87       53.83     12.11 o 
  20   1  16       22.12       34.56     10.33 o 
  21   1  16        0.57      -12.73      8.56 o 
   0   2  16      749.13      675.01     60.46 o 
   1   2  16       36.29       36.68      7.65 o 
   2   2  16      179.40      200.00     15.57 o 
   3   2  16      177.29      208.36     15.79 o 
   4   2  16       29.09       22.69      7.22 o 
   5   2  16       53.91       44.59      9.03 o 
   6   2  16        8.47       -6.52      7.56 o 
   7   2  16       20.02        1.90     10.96 o 
   8   2  16      158.36      165.57     15.09 o 
   9   2  16      101.27      102.92     12.27 o 
  10   2  16       65.84       64.39     10.74 o 
  11   2  16       85.66       85.40     11.77 o 
  12   2  16        7.79       -2.04      7.76 o 
  13   2  16       92.70       86.19     13.70 o 
  14   2  16      161.80      181.62     15.96 o 
  15   2  16       42.90       49.69     12.01 o 
  16   2  16       12.33       14.29      9.43 o 
  17   2  16       21.96       17.35      9.33 o 
  18   2  16       19.92       22.89     10.28 o 
  19   2  16        9.83       -7.96     10.99 o 
   0   3  16      155.68      160.61     19.19 o 
   1   3  16        7.54        9.72      7.76 o 
   2   3  16       27.97       19.07     10.24 o 
   3   3  16       24.24       13.17      8.44 o 
   4   3  16       15.33       18.44      8.62 o 
   5   3  16       51.18       46.63      9.82 o 
   6   3  16       34.31       27.75      9.40 o 
   7   3  16        6.89       -8.10      7.74 o 
   8   3  16       19.13       14.80      9.00 o 
   9   3  16       52.30       34.43      9.98 o 
  10   3  16       16.41       32.73     10.77 o 
  11   3  16       26.27       18.38     11.57 o 
  12   3  16       26.52       45.75     24.15 o 
  13   3  16        0.58       11.40     12.49 o 
  14   3  16       14.38       10.30     19.39 o 
   2   0  17      587.10      557.97     34.41 o 
   4   0  17      129.03      160.10     17.74 o 
   6   0  17      155.11      174.09     14.76 o 
   8   0  17      164.26      205.86     22.36 o 
  10   0  17      256.24      258.00     20.09 o 
  12   0  17      180.19      182.85     20.68 o 
  14   0  17        8.43       -2.74     14.01 o 
  16   0  17      327.63      369.86     34.42 o 
  18   0  17       14.86       10.99     11.93 o 
  20   0  17        0.29       24.61     13.50 o 
   1   1  17      540.91      503.17     26.52 o 
   2   1  17       24.01       18.31      5.92 o 
   3   1  17        1.73       -5.78      4.21 o 
   4   1  17       42.62       53.57      6.54 o 
   5   1  17      334.84      312.36     16.07 o 
   6   1  17      166.20      188.19     12.19 o 
   7   1  17        7.36        9.44      5.05 o 
   8   1  17        6.19       -6.17      5.09 o 
   9   1  17      454.37      398.44     21.70 o 
  10   1  17      144.34      148.46     11.53 o 
  11   1  17       26.07        7.74      6.06 o 
  12   1  17        1.79       -9.15      6.10 o 
  13   1  17      527.22      452.87     25.21 o 
  14   1  17       19.57       20.52      7.52 o 
  15   1  17       28.88       24.30      8.24 o 
  16   1  17       78.31       77.45     11.13 o 
  17   1  17        6.34        5.02      7.74 o 
  18   1  17        6.69        4.89      8.77 o 
  19   1  17       48.27       53.47     11.17 o 
  20   1  17       37.65       22.95      9.96 o 
   1   2  17      132.76      138.71     12.74 o 
   2   2  17       61.05       53.73      8.90 o 
   3   2  17       10.72        9.50      6.91 o 
   4   2  17      125.39      131.04     12.30 o 
   5   2  17       64.14       42.27     11.30 o 
   6   2  17       84.57       91.91     16.54 o 
   7   2  17       47.05       42.35     11.23 o 
   8   2  17        8.46        9.14      8.91 o 
   9   2  17       25.15       22.35      8.78 o 
  10   2  17       80.15       77.03     12.32 o 
  11   2  17       15.34       15.26      9.04 o 
  12   2  17      115.75      138.06     15.06 o 
  13   2  17      132.30      158.54     16.00 o 
  14   2  17       30.93       38.87     10.71 o 
  15   2  17       20.89       14.54      9.26 o 
  16   2  17       36.67       25.89     13.37 o 
  17   2  17       21.17        6.51      9.60 o 
  18   2  17       18.17       26.52     10.61 o 
   1   3  17       95.84      104.31     11.04 o 
   2   3  17       26.49       24.20      7.86 o 
   3   3  17       70.18       77.22     11.27 o 
   4   3  17      175.17      161.42     15.69 o 
   5   3  17       17.30       22.17      9.05 o 
   6   3  17        6.11        1.59      9.80 o 
   7   3  17        7.49       13.92      8.75 o 
   8   3  17      167.07      168.18     16.26 o 
   9   3  17        0.77        2.55      8.46 o 
  10   3  17       34.91       45.77     12.75 o 
  11   3  17       46.16       42.60     12.69 o 
  12   3  17       23.08       27.74     12.47 o 
  13   3  17       14.91        7.51     14.06 o 
   0   0  18      469.84      372.03     34.18 o 
   2   0  18     2298.67     2338.74    137.40 o 
   4   0  18       22.89       21.76      8.94 o 
   6   0  18      377.91      434.62     28.01 o 
   8   0  18      354.83      355.25     23.61 o 
  10   0  18       22.60       23.77      9.90 o 
  12   0  18       45.52       44.16     12.08 o 
  14   0  18      142.98      120.35     17.54 o 
  16   0  18      169.47      198.12     24.79 o 
  18   0  18        0.41      -11.76     10.77 o 
  20   0  18       35.34       20.01     13.61 o 
   0   1  18       44.65       46.10     10.14 o 
   1   1  18      237.33      299.70     18.12 o 
   2   1  18       54.49       67.57      7.98 o 
   3   1  18       30.07       23.24      6.49 o 
   4   1  18      190.77      223.41     17.40 o 
   5   1  18      201.19      201.71     14.25 o 
   6   1  18      217.46      242.61     14.56 o 
   7   1  18       22.74       11.56      5.68 o 
   8   1  18       79.15       81.73     10.49 o 
   9   1  18        8.57       -6.84      5.35 o 
  10   1  18        1.19       -4.62      5.63 o 
  11   1  18       14.75        4.71      6.41 o 
  12   1  18        9.41        5.94      6.30 o 
  13   1  18        1.58       -6.94      7.23 o 
  14   1  18       25.51       21.89      7.74 o 
  15   1  18       24.55       10.55      8.29 o 
  16   1  18       30.51       33.02      9.55 o 
  17   1  18       42.98       28.93      9.58 o 
  18   1  18       14.68       13.11      9.41 o 
  19   1  18       24.25       18.20      9.89 o 
  20   1  18       16.24       20.39     10.84 o 
   0   2  18      481.78      400.40     39.18 o 
   1   2  18       85.30       82.93     12.72 o 
   2   2  18       53.54       42.33      8.54 o 
   3   2  18       20.83       22.41      7.66 o 
   4   2  18       10.16        6.25      6.97 o 
   5   2  18       40.33       36.75     10.29 o 
   6   2  18      226.54      218.69     20.39 o 
   7   2  18       14.29        2.30      8.77 o 
   8   2  18       56.05       37.31     10.60 o 
   9   2  18       50.50       45.12     12.13 o 
  10   2  18      124.67      131.08     16.17 o 
  11   2  18       44.09       26.18      9.81 o 
  12   2  18      117.56      133.84     14.87 o 
  13   2  18       78.44       65.42     12.10 o 
  14   2  18        2.32       -7.56      9.16 o 
  15   2  18        2.66      -12.95      9.14 o 
  16   2  18        3.22       -9.65      9.31 o 
  17   2  18        2.97       -6.24     10.27 o 
   0   3  18       86.02       78.87     14.17 o 
   1   3  18       11.80        5.02      7.31 o 
   2   3  18      121.48      127.99     12.31 o 
   3   3  18       11.33       19.25      7.45 o 
   4   3  18       32.17       46.06     10.16 o 
   5   3  18        6.34        2.29      8.32 o 
   6   3  18       70.09       57.52     11.02 o 
   7   3  18       13.15       10.44      9.15 o 
   8   3  18       43.12       40.10     10.27 o 
   9   3  18        8.83        3.95      8.78 o 
  10   3  18       20.39        9.28     10.95 o 
  11   3  18       21.84       21.42     12.58 o 
  12   3  18        7.71        3.01     11.46 o 
   2   0  19       56.75       84.99     13.92 o 
   4   0  19       60.13       60.91      9.08 o 
   6   0  19      629.14      580.67     36.55 o 
   8   0  19      379.85      326.43     26.57 o 
  10   0  19       44.60       44.21     14.54 o 
  12   0  19       88.07       62.79     18.13 o 
  14   0  19       94.53       58.21     14.09 o 
  16   0  19       43.09       56.69     15.59 o 
  18   0  19        0.94       -3.70     11.12 o 
  20   0  19       90.25       73.41     17.05 o 
   1   1  19        1.32       -6.07      5.74 o 
   2   1  19      177.46      206.52     14.76 o 
   3   1  19      433.88      435.18     23.71 o 
   4   1  19       20.60        9.58      6.40 o 
   5   1  19      104.22      106.88     10.48 o 
   6   1  19       15.44       11.47      6.38 o 
   7   1  19       35.80       31.26      6.48 o 
   8   1  19       18.60        6.71      6.23 o 
   9   1  19       56.45       42.10      7.98 o 
  10   1  19       10.20       -8.20      5.46 o 
  11   1  19      233.58      256.71     16.66 o 
  12   1  19        2.62        2.87      6.51 o 
  13   1  19        0.09       -8.91      8.06 o 
  14   1  19       17.56       -2.61      8.74 o 
  15   1  19       32.72       29.66      9.40 o 
  16   1  19       46.34       59.66     12.67 o 
  17   1  19       81.14       90.79     12.41 o 
  18   1  19        2.74       -1.08      9.28 o 
  19   1  19        4.68        2.02     10.48 o 
   1   2  19      181.81      194.60     22.16 o 
   2   2  19       97.64      104.76     11.92 o 
   3   2  19        4.76        7.07      7.34 o 
   4   2  19      138.39      137.83     15.92 o 
   5   2  19       40.67       34.11     10.41 o 
   6   2  19       87.05       95.06     13.40 o 
   7   2  19      233.58      298.58     25.02 o 
   8   2  19       83.53       94.50     21.56 o 
   9   2  19        3.34       -5.12      9.23 o 
  10   2  19       13.00        5.68     10.08 o 
  11   2  19        9.97        5.54     10.53 o 
  12   2  19       36.17       20.37     11.28 o 
  13   2  19       32.56       37.63     10.63 o 
  14   2  19       11.00       -1.09      9.33 o 
  15   2  19        2.01       -4.96     11.09 o 
  16   2  19       11.01        3.80     10.58 o 
  17   2  19        0.04       -7.59     11.65 o 
   1   3  19        2.53       -5.74      7.09 o 
   2   3  19       50.31       43.81     11.93 o 
   3   3  19      149.12      164.43     26.14 o 
   4   3  19       27.25       35.92     10.04 o 
   5   3  19       21.58       19.92     10.25 o 
   6   3  19       49.53       65.63     11.55 o 
   7   3  19       69.78       80.68     12.25 o 
   8   3  19       34.24       26.24     10.45 o 
   9   3  19       48.48       42.49     13.07 o 
  10   3  19       19.06        6.60     12.26 o 
  11   3  19       64.15       72.05     15.31 o 
   0   0  20       31.24       39.67     10.69 o 
   2   0  20       45.15       43.04      8.09 o 
   4   0  20       35.32       37.20      8.36 o 
   6   0  20       80.25       88.06     13.32 o 
   8   0  20      149.06      115.86     15.97 o 
  10   0  20      368.70      406.82     35.66 o 
  12   0  20      354.06      364.46     32.97 o 
  14   0  20       39.50       35.05     14.51 o 
  16   0  20       32.21        8.07     12.41 o 
  18   0  20       13.23      -11.04     16.01 o 
   0   1  20      683.87      660.55     48.77 o 
   1   1  20       22.85       22.58      8.29 o 
   2   1  20       40.98       51.23      8.17 o 
   3   1  20      282.67      299.34     18.30 o 
   4   1  20      149.38      178.32     13.69 o 
   5   1  20       32.29       30.59      7.65 o 
   6   1  20       16.04        1.73      6.42 o 
   7   1  20       27.01       21.26      8.68 o 
   8   1  20       24.75       21.91      7.73 o 
   9   1  20        8.85        5.87      6.45 o 
  10   1  20       44.72       34.02      7.73 o 
  11   1  20       46.82       30.07      7.58 o 
  12   1  20       89.20       84.97     10.77 o 
  13   1  20       22.05        2.41      7.40 o 
  14   1  20        3.57      -12.69      8.46 o 
  15   1  20       17.10       -4.79     10.18 o 
  16   1  20        2.58        2.99      9.01 o 
  17   1  20       50.30       36.40     12.77 o 
  18   1  20       10.55       22.16     11.09 o 
  19   1  20       19.55       25.71     12.30 o 
   0   2  20      799.27      759.78     79.15 o 
   1   2  20      209.17      242.76     22.07 o 
   2   2  20       76.25       82.49     10.80 o 
   3   2  20      150.97      131.24     15.76 o 
   4   2  20      191.17      185.46     18.71 o 
   5   2  20       38.44       54.06     17.09 o 
   6   2  20      103.77      114.66     14.93 o 
   7   2  20      130.08      136.71     16.12 o 
   8   2  20      164.86      203.11     22.37 o 
   9   2  20       20.88       11.34     10.11 o 
  10   2  20       80.30       97.87     14.97 o 
  11   2  20       28.09        9.13     10.55 o 
  12   2  20       54.60       50.29     12.92 o 
  13   2  20       33.17       32.50     12.68 o 
  14   2  20       40.54       43.81     19.67 o 
  15   2  20       20.74       15.22     12.60 o 
  16   2  20        5.60       -3.42     11.42 o 
   0   3  20        5.65       -5.63     10.49 o 
   1   3  20        1.21       -2.96      7.47 o 
   2   3  20       23.71       42.41     10.36 o 
   3   3  20       17.17       28.54     11.01 o 
   4   3  20        6.74       16.55     10.57 o 
   5   3  20       33.67       25.14      9.84 o 
   6   3  20       22.04       10.61      9.20 o 
   7   3  20       19.14       21.70      9.88 o 
   8   3  20        5.06       17.19     11.71 o 
   9   3  20       25.38       29.44     18.01 o 
  10   3  20       11.00        8.28     11.28 o 
   2   0  21      509.45      442.00     28.53 o 
   4   0  21       95.21      124.05     15.68 o 
   6   0  21      741.82      708.11     52.33 o 
   8   0  21       85.72       80.22     14.36 o 
  10   0  21       44.18       26.26     18.28 o 
  12   0  21       55.40       68.23     14.65 o 
  14   0  21       18.75       -0.40     11.38 o 
  16   0  21       90.05       95.46     18.07 o 
  18   0  21       38.21       29.47     16.48 o 
   1   1  21      563.54      587.25     31.15 o 
   2   1  21      219.05      260.60     17.71 o 
   3   1  21       85.76      102.90     10.95 o 
   4   1  21      250.10      267.11     18.20 o 
   5   1  21      369.72      376.11     21.64 o 
   6   1  21       56.69       56.76      9.04 o 
   7   1  21      328.82      331.58     20.04 o 
   8   1  21      167.74      185.63     14.92 o 
   9   1  21      101.52       98.36     11.17 o 
  10   1  21       23.47        8.92      7.38 o 
  11   1  21      100.12       91.99     13.18 o 
  12   1  21       17.87       22.72      8.23 o 
  13   1  21       93.37       79.04     10.81 o 
  14   1  21       12.43        8.73      9.28 o 
  15   1  21       42.28       40.09     13.76 o 
  16   1  21       27.88       22.03     10.59 o 
  17   1  21        1.97        0.19      9.94 o 
  18   1  21       18.28       21.67     11.44 o 
   1   2  21        1.57        7.02      9.42 o 
   2   2  21       52.67       63.02     12.80 o 
   3   2  21        2.02        0.97      9.03 o 
   4   2  21      422.57      427.80     29.99 o 
   5   2  21       41.69       37.15     11.15 o 
   6   2  21        6.89       10.13     10.11 o 
   7   2  21        8.81       12.69     10.64 o 
   8   2  21      121.42      157.40     17.95 o 
   9   2  21       14.09       18.98     12.41 o 
  10   2  21       44.76       43.67     12.49 o 
  11   2  21        5.94       -1.31     10.52 o 
  12   2  21       40.09       31.00     11.51 o 
  13   2  21        2.37       -6.11     11.00 o 
  14   2  21        6.59        5.89     12.41 o 
  15   2  21        7.98       20.63     18.33 o 
   1   3  21       46.96       42.41     10.62 o 
   2   3  21       50.81       36.62     10.20 o 
   3   3  21       64.23       65.98     11.52 o 
   4   3  21       47.81       53.66     11.12 o 
   5   3  21       13.06       12.86      9.44 o 
   6   3  21        8.28       -0.32      9.33 o 
   7   3  21        1.94        2.02      9.67 o 
   8   3  21       13.59        1.55     16.41 o 
   9   3  21        0.09       -6.56     15.59 o 
   0   0  22      610.64      495.24     45.05 o 
   2   0  22     2109.33     1962.80    164.73 o 
   4   0  22     1551.54     1468.89    103.23 o 
   6   0  22       32.11        9.32     10.51 o 
   8   0  22      258.23      254.79     25.46 o 
  10   0  22       75.08       78.01     14.35 o 
  12   0  22      118.49      116.01     22.65 o 
  14   0  22      154.46      153.28     21.09 o 
  16   0  22      119.59      159.22     23.10 o 
  18   0  22       21.73       18.69     14.62 o 
   0   1  22      440.84      422.61     33.25 o 
   1   1  22      174.36      250.82     23.56 o 
   2   1  22      487.71      467.12     25.54 o 
   3   1  22      317.83      393.92     24.37 o 
   4   1  22       39.24       48.35      8.84 o 
   5   1  22      749.94      723.07     37.86 o 
   6   1  22      163.74      162.31     20.11 o 
   7   1  22      219.21      231.40     17.12 o 
   8   1  22       66.21       68.73     10.09 o 
   9   1  22       20.34       10.33      8.82 o 
  10   1  22       16.73       23.34      9.34 o 
  11   1  22      115.37      118.78     14.40 o 
  12   1  22        4.22       -3.18     10.74 o 
  13   1  22       21.79        2.94     17.23 o 
  14   1  22       59.68       49.06     12.82 o 
  15   1  22       15.83       16.72     11.76 o 
  16   1  22        8.87       18.12     13.37 o 
  17   1  22        3.27        2.69     15.27 o 
   0   2  22      362.55      350.46     54.89 o 
   1   2  22       11.86        1.45     11.64 o 
   2   2  22       52.90       42.78     11.89 o 
   3   2  22       11.77       17.90     10.19 o 
   4   2  22       79.86       95.02     15.57 o 
   5   2  22       72.76       72.68     13.25 o 
   6   2  22       58.79       61.85     17.99 o 
   7   2  22       17.07       13.12     10.60 o 
   8   2  22       89.64       99.94     15.52 o 
   9   2  22        2.14       -8.24      9.45 o 
  10   2  22       11.00       11.00     11.52 o 
  11   2  22        1.73        4.66     10.59 o 
  12   2  22       17.64       19.54     10.93 o 
  13   2  22        7.46       -1.21     11.60 o 
  14   2  22       14.32       15.73     12.48 o 
   0   3  22       63.60       69.20     22.22 o 
   1   3  22       59.51       46.16     10.96 o 
   2   3  22        4.26        6.25     10.62 o 
   3   3  22       18.55       11.04     12.47 o 
   4   3  22        0.86       13.42      9.30 o 
   5   3  22       14.64        8.46     12.88 o 
   6   3  22        4.13       -9.98      9.48 o 
   7   3  22       52.25       60.55     12.21 o 
   2   0  23     1210.34     1268.91    160.94 o 
   4   0  23      150.37      182.71     27.71 o 
   6   0  23      413.93      411.08     32.94 o 
   8   0  23      119.30      125.20     17.22 o 
  10   0  23      387.65      339.72     30.60 o 
  12   0  23       67.12       48.31     18.55 o 
  14   0  23       10.07       -9.80     12.13 o 
  16   0  23       21.52       23.57     14.87 o 
   1   1  23      366.96      388.10     23.43 o 
   2   1  23      462.32      382.92     21.97 o 
   3   1  23       34.94       41.27      8.77 o 
   4   1  23      282.44      335.26     21.75 o 
   5   1  23      308.34      357.36     22.51 o 
   6   1  23      169.14      199.14     15.70 o 
   7   1  23      384.82      402.93     23.82 o 
   8   1  23        1.06       -7.71      7.83 o 
   9   1  23      435.77      422.66     26.34 o 
  10   1  23       77.69       64.49     11.49 o 
  11   1  23        4.83       -8.14     11.65 o 
  12   1  23       16.18        4.05     10.18 o 
  13   1  23       16.62        4.08     10.67 o 
  14   1  23       24.40       13.52     11.42 o 
  15   1  23        3.00       -6.86     10.86 o 
  16   1  23        0.73       -0.29     10.41 o 
   1   2  23       45.42       38.87     11.80 o 
   2   2  23        1.81        3.77      9.86 o 
   3   2  23       91.50      101.11     21.11 o 
   4   2  23      147.85      160.49     18.04 o 
   5   2  23        6.41        0.18     11.79 o 
   6   2  23       24.39       24.83     11.25 o 
   7   2  23       42.46       38.44     12.50 o 
   8   2  23       73.56       92.16     15.11 o 
   9   2  23       39.04       49.86     12.41 o 
  10   2  23       15.83       12.96     10.98 o 
  11   2  23        7.45       11.76     11.27 o 
  12   2  23       18.91        9.37     11.70 o 
  13   2  23        3.11       13.86     12.24 o 
   1   3  23       34.80       30.15      9.86 o 
   2   3  23       10.08       13.63     10.58 o 
   3   3  23       21.42       20.95     10.40 o 
   4   3  23       43.99       34.02     11.15 o 
   5   3  23       10.66        1.73     10.43 o 
   0   0  24     1345.30     1294.80    164.45 o 
   2   0  24      554.05      536.16     63.07 o 
   4   0  24      285.08      314.73     37.46 o 
   6   0  24     1517.11     1325.91     94.29 o 
   8   0  24       66.32       43.90     12.79 o 
  10   0  24        7.44        9.64     10.83 o 
  12   0  24       55.00       36.64     20.44 o 
  14   0  24       18.59       -0.26     12.38 o 
  16   0  24        9.84        8.98     14.31 o 
   0   1  24       54.11       73.71     15.13 o 
   1   1  24      307.46      339.47     21.99 o 
   2   1  24      119.03      120.91     13.65 o 
   3   1  24      276.54      307.62     21.54 o 
   4   1  24       48.20       71.98     10.09 o 
   5   1  24        9.24       -5.70      7.30 o 
   6   1  24        8.55       -9.48      7.80 o 
   7   1  24        8.21       11.84      8.59 o 
   8   1  24       18.66        9.53      9.19 o 
   9   1  24      225.89      225.82     26.63 o 
  10   1  24        8.22       10.50     10.46 o 
  11   1  24       26.79       17.40     11.49 o 
  12   1  24        5.91        1.60     13.62 o 
  13   1  24        1.79       -6.27     10.18 o 
  14   1  24        6.37       -1.92     11.71 o 
  15   1  24        4.37        1.63     11.60 o 
   0   2  24      127.89      126.41     23.50 o 
   1   2  24       19.77       17.65     11.37 o 
   2   2  24      114.03      122.84     24.51 o 
   3   2  24        6.47       -4.99      9.80 o 
   4   2  24      136.39      144.82     17.44 o 
   5   2  24       54.75       51.90     16.28 o 
   6   2  24      185.53      182.77     19.41 o 
   7   2  24        5.47        8.14     15.68 o 
   8   2  24       93.49       98.20     15.71 o 
   9   2  24       29.98       26.54     11.37 o 
  10   2  24        8.81        1.79     10.91 o 
  11   2  24       17.04       22.09     12.16 o 
  12   2  24        9.03       24.53     12.82 o 
   2   0  25       27.68       37.36     16.33 o 
   4   0  25       43.79       64.17     18.50 o 
   6   0  25      137.20      159.78     25.56 o 
   8   0  25      171.02      180.57     21.46 o 
  10   0  25      193.25      196.00     22.93 o 
  12   0  25        3.52       -8.45     11.84 o 
  14   0  25       14.50       20.24     14.09 o 
   1   1  25       54.64       70.17     10.18 o 
   2   1  25      162.45      204.61     16.19 o 
   3   1  25       20.79       21.47      8.34 o 
   4   1  25       71.37       55.67     14.86 o 
   5   1  25       21.18       26.61     10.25 o 
   6   1  25       10.41      -10.16      9.51 o 
   7   1  25      143.06      153.29     17.61 o 
   8   1  25       42.10       29.82     12.63 o 
   9   1  25       76.89       69.87     13.44 o 
  10   1  25       41.76       35.52     11.95 o 
  11   1  25        8.20       10.24     10.47 o 
  12   1  25        5.26       -1.31     11.45 o 
  13   1  25       22.67        0.55     11.11 o 
  14   1  25        0.58       -2.78     11.82 o 
   1   2  25        7.07        3.78     10.94 o 
   2   2  25       13.91       17.45     10.68 o 
   3   2  25       54.75       39.01     11.72 o 
   4   2  25       55.14       77.44     14.33 o 
   5   2  25       27.41       19.76     13.85 o 
   6   2  25        1.18        1.96     10.21 o 
   7   2  25       23.01       29.08     12.08 o 
   8   2  25        2.07       -7.09     12.35 o 
   9   2  25        4.50       -0.25     11.29 o 
  10   2  25       19.74       15.26     11.95 o 
  11   2  25        5.83       19.52     19.42 o 
   0   0  26      170.42      217.41     44.18 o 
   2   0  26      107.67      109.51     22.58 o 
   4   0  26      221.92      218.56     31.16 o 
   6   0  26        7.83        1.57     14.57 o 
   8   0  26      104.68      109.28     22.72 o 
  10   0  26      256.02      291.49     29.80 o 
  12   0  26       31.48        3.43     12.74 o 
  14   0  26        7.23      -11.82     12.57 o 
   0   1  26       96.33      103.52     16.58 o 
   1   1  26        9.66        0.79      7.84 o 
   2   1  26       88.48       98.90     12.03 o 
   3   1  26       60.71       48.08     14.07 o 
   4   1  26       39.55       31.04     11.15 o 
   5   1  26       92.27       88.16     13.93 o 
   6   1  26       11.83       -5.09     10.77 o 
   7   1  26       63.98       64.47     13.42 o 
   8   1  26       28.20       21.28     11.73 o 
   9   1  26       14.67        5.46     10.73 o 
  10   1  26        8.35      -10.25     10.54 o 
  11   1  26        0.53       -1.69     19.87 o 
  12   1  26        6.52        3.44     11.68 o 
  13   1  26       55.76       38.91     14.06 o 
   0   2  26      115.58      144.87     44.32 o 
   1   2  26        4.46        2.27     11.04 o 
   2   2  26        6.26       15.09     10.71 o 
   3   2  26       52.50       40.32     16.45 o 
   4   2  26       20.73       36.56     13.86 o 
   5   2  26      134.17      147.05     18.39 o 
   6   2  26       14.71       15.15     17.11 o 
   7   2  26       22.71       24.36     17.64 o 
   8   2  26       22.58       29.32     12.37 o 
   9   2  26        3.92       -3.42     11.58 o 
   2   0  27      106.29       94.63     22.06 o 
   4   0  27       64.04       59.84     34.62 o 
   6   0  27        7.29       15.11     16.22 o 
   8   0  27       11.02        4.09     15.06 o 
  10   0  27       86.45       88.56     22.00 o 
  12   0  27       27.57       26.09     26.52 o 
   1   1  27        4.60       -5.92      8.42 o 
   2   1  27        5.00        0.89     10.17 o 
   3   1  27       37.06       27.47     11.57 o 
   4   1  27       84.73       71.11     14.04 o 
   5   1  27        9.64       14.85     11.07 o 
   6   1  27       39.66       23.63     11.48 o 
   7   1  27       67.16       57.96     13.82 o 
   8   1  27       51.23       43.26     12.69 o 
   9   1  27        4.17       10.29     14.87 o 
  10   1  27        2.15      -14.27     10.60 o 
  11   1  27       15.42       13.19     15.31 o 
  12   1  27        0.22       -8.91     11.76 o 
   1   2  27       31.32       32.95     13.14 o 
   2   2  27        3.24       -9.74     10.60 o 
   3   2  27        8.38       50.42     14.40 o 
   4   2  27        7.68        1.07     10.75 o 
   5   2  27        3.97       21.68     14.60 o 
   6   2  27       11.53       19.82     12.42 o 
   7   2  27       23.62       21.44     17.95 o 
   0   0  28       74.79       87.97     30.98 o 
   2   0  28       65.12       60.61     19.28 o 
   4   0  28       28.99       11.30     22.25 o 
   6   0  28       20.41        5.01     16.32 o 
   8   0  28       32.54       19.47     16.79 o 
  10   0  28       18.32       36.27     37.76 o 
  12   0  28        7.20       48.77     20.50 o 
   0   1  28       59.71       38.35     26.19 o 
   1   1  28        3.87      -23.39     16.39 o 
   2   1  28       13.42       -0.33     10.56 o 
   3   1  28        5.16       -8.40     10.60 o 
   4   1  28        2.23       -3.88     10.42 o 
   5   1  28       19.21        2.13     10.88 o 
   6   1  28       33.84       20.83     11.96 o 
   7   1  28        2.11       -4.47     10.52 o 
   8   1  28       21.24       26.91     12.40 o 
   9   1  28       13.03      -10.23     11.13 o 
  10   1  28        0.42       -2.29     13.22 o 
   0   2  28       21.79        1.31     16.95 o 
   1   2  28        3.95       -4.88     11.61 o 
   2   2  28        8.79       21.11     12.28 o 
   3   2  28       16.19       20.75     12.57 o 
   4   2  28       12.29       19.41     12.93 o 
   2   0  29       40.57       62.80     20.39 o 
   4   0  29        0.01       -4.40     19.46 o 
   6   0  29        9.14        1.62     21.04 o 
   8   0  29        7.07       -3.40     16.25 o 
  10   0  29       20.68        9.62     17.95 o 
   1   1  29       15.21        1.73     16.44 o 
   2   1  29       19.11       42.55     19.49 o 
   3   1  29        3.80        0.70     16.45 o 
   4   1  29       33.87       35.49     16.84 o 
   5   1  29        0.33      -15.75     10.50 o 
   6   1  29       16.30        7.89     11.73 o 
   7   1  29        1.26        3.34     11.62 o 
   8   1  29        9.54        7.37     12.71 o 
   0   0  30       70.47      111.14     34.97 o 
   2   0  30        1.50      -22.53     15.02 o 
   4   0  30        1.92       18.78     17.16 o 
   6   0  30        3.05      -16.68     31.92 o 
   8   0  30        0.00       21.18     18.57 o 
   0   1  30        5.50      -12.33     21.41 o 
   1   1  30       10.26       10.37     17.87 o 
   2   1  30        2.35       -5.82     16.27 o 
   3   1  30        9.63        7.57     18.45 o 
   4   1  30        1.43      -17.03     18.56 o 
   5   1  30        6.17        4.13     17.72 o 
   6   1  30        9.23       13.56     15.39 o 
   2   0  31        2.40        5.33     17.40 o 
   4   0  31        0.56        2.26     17.92 o 
                                                 
